# Supplementary material for: Detection of horizontal transfer of individual genes by anomalous oligomer frequencies
Source: BMC Genomics. 2012 Jun 15;13:245. doi: 10.1186/1471-2164-13-245 (PMC3497702; doi:10.1186/1471-2164-13-245)
Supplement: Additional file 2 — Experimental results summarized in this work. [file 1471-2164-13-245-S2.xls]

## Sheet: Table 1
Table 1: Change in maximal discrimination by W8 method in response to range of reference set.
Target	GC-fraction	HIP1 frequency	Highest 8mer	Foreign source	GC-fraction	HIP1 frequency	Highest 8mer	Peak	Difference
Amar	0.47	284.9	330	Cya	0.602	22.8451	1160	0.497121	-0.223381
Amar	0.47	284.9	330	Gvi	0.62	68.2547	404	0.81197	-0.0676993		Target
Amar	0.47	284.9	330	Syr	0.608	84.9473	409	0.280303	0.0039739		Genome into which genes introduced
Amar	0.47	284.9	330	Syw	0.594	64.4912	253	0.662888	-0.104435
Amar	0.47	284.9	330	Syf	0.554	2702.7	2746	0.0626642	0.307082		Foreign source
Amar	0.47	284.9	330	Tel	0.539	1418.44	1419	0.0397315	0.0924308		Source of genes introduced to target
Amar	0.47	284.9	330	Eco	0.508	47.8492	162	0.720728	0.0327245
Amar	0.47	284.9	330	Pmt	0.507	38.9894	125	0.539743	-0.142443		GC-fraction
Amar	0.47	284.9	330	Sye	0.542	64.433	117	0.605982	-0.112759		%G+C in target or foreign source
Amar	0.47	284.9	330	Syg	0.524	63.2992	117	0.572655	-0.121678
Amar	0.47	284.9	330	Syx	0.602	108.155	199	0.633348	-0.036322		HIP1 frequency
Amar	0.47	284.9	330	Ana	0.413	789.889	820	0.266319	0.202691		Instances per 1million nt of GCGATCGC
Amar	0.47	284.9	330	Mar	0.423	311.624	312	0.26741	-0.0264249
Amar	0.47	284.9	330	Ter	0.341	375.235	418	0.112699	0.172293		Highest 8mer
Amar	0.47	284.9	330	Cel	0.43	5.13795	243	0.507583	0.0420947		Instances per 1million nt of most frequent 8-mer
Amar	0.47	284.9	330	Pma	0.364	1.71323	201	0.273221	0.0296913
Ana	0.413	789.889	820	Syf	0.554	2732.24	2746	0.536	0.385		Peak
Ana	0.413	789.889	820	Tel	0.539	1418.44	1419	0.674	0.195511		Peak discrimination using W8 method
Ana	0.413	789.889	820	Eco	0.508	47.8492	162	0.82	0
Ana	0.4118	789.889	820	Pmt	0.507	38.9894	125	0.882	-0.00993994		Difference
Ana	0.413	789.889	820	Amar	0.47	284.9	330	0.632	-0.0160872		Peak discrimination(modified W8)
Ana	0.413	789.889	820	Syn	0.474	855.432	1097	0.3	0.295		minus peak discrimination (W8)
Ana	0.413	789.889	820	Syp	0.492	1639.34	1690	0.36	0.36058
Syn	0.474	855.432	1097	Syf	0.554	2732.24	2746	0.49	0.437
Syn	0.474	855.432	1097	Tel	0.539	1418.44	1419	0.53	0.302
Syn	0.474	855.432	1097	Pmm	0.308	0.60314	498	0.6	0.055
Syn	0.474	855.432	1097	Ana	0.413	789.889	820	0.804	0.06
Syn	0.474	855.432	1097	Ter	0.341	375.235	418	0.72	0.067
Syn	0.474	855.432	1097	Pma	0.364	1.71323	201	0.82	0.009
Syp	0.492	1639.34	1690	Gvi	0.62	68.2547	404	0.756391	0.056
Syp	0.492	1639.34	1690	Syw	0.594	64.4912	253	0.804526	-0.0975679
Syp	0.492	1639.34	1690	Syf	0.554	2702.7	2746	0.176175	0.496981
Syp	0.492	1639.34	1690	Tel	0.539	1418.44	1419	0.277862	0.195023
Syp	0.492	1639.34	1690	Eco	0.508	47.8492	162	0.867558	0.0138254
Syp	0.492	1639.34	1690	Pmt	0.507	38.9894	125	0.896563	-0.0037244
Syp	0.492	1639.34	1690	Amar	0.47	284.9	330	0.759325	0.0148976
Syp	0.4907	1639.34	1690	Ana	0.413	789.889	820	0.675583	0.232944
Syp	0.492	1639.34	1690	Mar	0.423	311.624	312	0.656961	0.0779301
Syp	0.492	1639.34	1690	Syn	0.474	855.432	1097	0.272671	0.149258
Syp	0.492	1639.34	1690	Ter	0.341	375.235	418	0.71514	0.180859
Syp	0.492	1639.34	1690	Pma	0.364	1.71323	201	0.873935	0.057446
Ter	0.341	375.235	418	Pmn	0.351	2.17049	303	0.156703	0.039608
Ter	0.341	375.235	418	Amar	0.47	284.9	330	0.817441	8.236e-05
Ter	0.341	375.235	418	Ana	0.413	789.889	820	0.652833	0.202
Ter	0.341	375.235	418	Cyr	0.397	474.158	618	0.37887	0.124012
Ter	0.341	375.235	418	Lyng	0.411	430.849	431	0.582263	0.0825098
Ter	0.341	375.235	418	Mar	0.423	311.624	312	0.486248	0.167
Ter	0.341	375.235	418	Npu	0.414	833.333	868	0.6292	0.0561594
Ter	0.341	375.235	418	Syn	0.474	855.432	1097	0.739048	0.104578
Ter	0.341	375.235	418	Syp	0.492	1639.34	1690	0.869812	0.0643116
Ter	0.341	375.235	418	Cel	0.43	5.13796	243	0.727602	0.0999671
Ter	0.341	375.235	418	Pma	0.364	1.71323	201	0.242836	-0.02
Ter	0.341	375.235	418	Pmf	0.5	38.7672	124	0.891222	-0.0384552
Ter	0.341	375.235	418	Pmz	0.397	5.98151	161	0.459321	-0.0421607

## Sheet: Fig. 5
	Figure 6: Comparison of CGS and GC methods
	Discrimination at 5%															Difference in GC content (Source - Target)
	Target Organism
	Ana		Mar		Pma		Pmt		Sye		Syn		Tel			Target Organism
Source	CGS	GC	CGS	GC	CGS	GC	CGS	GC	CGS	GC	CGS	GC	CGS	GC		Ana	Mar	Pma	Pmt	Sye	Syn	Tel
Amar	0.731874	0.17047	0.891299	0.0554013	0.760517	0.438678		0.017	0.950089	0.544106	0.869621	0.0304399	0.816531	0.292721		0.057	0.047	0.106	-0.037	-0.124	-0.004	-0.069
Ana			0.80241	-0.0300688	0.749022	0.220287	0.936	0.217	0.950655	0.860346		0.170791	0.946	0.773241			-0.01	0.049	-0.094	-0.181	-0.061	-0.126
Cel	0.872224	0.144154	0.939162	0.0400167	0.760517	0.317988	0.779	0.397797	0.950655	0.864619		0.363773	0.946	0.816531		0.014	0.004	0.063	-0.08	-0.167	-0.047	-0.112
Cya	0.930119	0.782751	0.935743	0.686171	0.944425	0.875459	0.0216	0.293035	0.544106	0.0825678	0.778978	0.673715	0.110903	0.435578		0.189	0.179	0.238	0.095	0.008	0.128	0.063
Cyr	0.12661	0.105558	0.340871	0.0177945	0.59385	0.191551		0.384	0.950089	0.87744	0.735118	0.340381	0.942072	0.790557		-0.016	-0.026	0.033	-0.11	-0.197	-0.077	-0.142
Eco	0.763453	0.405558	0.930615	0.238307	0.93293	0.616838	0.607	0.0216065	0.942108	0.385987		0.135703	0.855	0.245102		0.095	0.085	0.144	0.001	-0.086	0.034	-0.031
Gvi	0.933628	0.830119	0.942581	0.723777	0.944425	0.869712	0.00256	0.383511	0.437834	0.112482		0.691259	0.288	0.543803		0.207	0.197	0.256	0.113	0.026	0.146	0.081
Lyng	0.110821	0.0669614	0.496427	0.00411927	0.720287	0.197298		0.283511	0.945816	0.834704	0.855001	0.284826	0.937743	0.751596		-0.002	-0.012	0.047	-0.096	-0.183	-0.063	-0.128
Mar	0.238891	0.0862596			0.726034	0.151321	0.917	0.293035	0.950089	0.697952	0.72927	0.25851	0.90744	0.621726		0.01		0.059	-0.084	-0.171	-0.051	-0.116
Npun	0.0634526	0.0301192	0.85882	-0.0198124	0.668563	0.180057		0.273987	0.950089	0.856072	0.922253	0.238042	0.942072	0.773241		0.001	-0.009	0.05	-0.093	-0.18	-0.06	-0.125
Pma	0.505558	0.158189	0.903265	0.0536919			0.922	0.578749	0.950655	0.873166		0.571376	0.938	0.872808		-0.049	-0.059		-0.143	-0.23	-0.11	-0.175
Pmf	0.837137	0.405558	0.934034	0.275914	0.794999	0.582356	0.188	0.0644636	0.907354	0.347525	0.933949	0.308218		0.336011		0.087	0.077	0.136	-0.007	-0.094	0.026	-0.039
Pmm	0.175733	0.552926	0.788735	0.363094	-0.0325868	0.17431	0.95	0.83113	0.950655	0.937269		0.849153	0.951	0.937743		-0.105	-0.115	-0.056	-0.199	-0.286	-0.166	-0.231
Pmn	0.400295	0.223102	0.869077	0.0998458	-0.00385117	0.0766086	0.922	0.602559	0.950089	0.881713	0.916405	0.594767		0.881466		-0.062	-0.072	-0.013	-0.156	-0.243	-0.123	-0.188
Pmt	0.905558	0.502049	0.947709	0.311812	0.875459	0.708793			0.92074	0.313337		0.255586	0.717	0.223457		0.094	0.084	0.143		-0.087	0.033	-0.032
Pmz	0.607312	0.144154	0.901555	0.0588201	0.116838	0.0766086	0.841	0.45494	0.915901	0.770602	0.928101	0.47196		0.768912		-0.016	-0.026	0.033	-0.11	-0.197	-0.077	-0.142
Syd	0.912575	0.740646	0.947709	0.617795	0.909942	0.829482	0.0311	0.23113	0.150944	0.0782943	0.919329	0.621083		0.409604		0.179	0.169	0.228	0.085	-0.002	0.118	0.053
Sye	0.937137	0.788014	0.947709	0.653692	0.93293	0.881206	-0.00696	0.245416			0.933949	0.644475	0.228	0.409604		0.181	0.171	0.23	0.087		0.12	0.055
Sye	0.91433	0.637137	0.947709	0.451983	0.921436	0.760517	0.0549	0.0501779	0.715046	0.168038	0.931025	0.390089		0.16718		0.129	0.119	0.178	0.035	-0.052	0.068	0.003
Syf	0.873979	0.710821	0.920359	0.522068	0.944425	0.823735	0.0264	-0.00696492	0.929287	0.0526532		0.442721	0.189	0.058955		0.141	0.131	0.19	0.047	-0.04	0.08	0.015
Syg	0.884505	0.507312	0.946	0.340871	0.863965	0.697298	0.0883	0.045416	0.834704	0.168038	0.931025	0.293598		0.16718		0.111	0.101	0.16	0.017	-0.07	0.05	-0.015
Syn	0.400295	0.252926	0.539162	0.0707859	0.863965	0.51339	0.755	0.0739875	0.950655	0.535559			0.609	0.305708		0.061	0.051	0.11	-0.033	-0.12		-0.065
Syp	0.544154	0.421347	0.612666	0.181897	0.898448	0.639827	0.464	0.00255889	0.950089	0.39026	0.404709	0.129855	0.379301	0.197483		0.079	0.069	0.128	-0.015	-0.102	0.018	-0.047
Syx	0.937137	0.817839	0.937453	0.693008	0.944425	0.892701	-0.0308	0.264464	0.0953883	0.0612002	0.931025	0.670791		0.396617		0.189	0.179	0.238	0.095	0.008	0.128	0.063
Tel	0.803803	0.645909	0.869077	0.416085	0.93293	0.777758	0.136	-0.0260125	0.945816	0.138123		0.235118				0.126	0.116	0.175	0.032	-0.055	0.065
Ter	0.0616982	0.280996	0.708393	0.135743	0.191551	0.105344	0.945	0.664464	0.950089	0.903081		0.650323	0.951	0.90744		-0.072	-0.082	-0.023	-0.166	-0.253	-0.133	-0.198

## Sheet: Fig. 6A
	Figure 7A: Comparison of CGS and Codon Bias methods
	Discrimination at 5%
	Target Organism
	Ana		Mar		Pma		Pmt		Syn		Syw		Tel		Ter
Source	CGS	Codon	CGS	Codon	CGS	Codon	CGS	Codon	CGS	Codon	CGS	Codon	CGS	Codon	CGS	Codon
Amar	0.731874	0.202049	0.891299	0.22976	0.760517	0.415689			0.869621	0.226346	0.950089	0.695119	0.816531	0.406129	0.861386	0.443511
Ana			0.80241	0.151128	0.749022	0.128333	0.936	0.293035			0.950655	0.952123	0.946	0.672023	0.59327	0.0981006
Cel	0.872224	0.158189	0.939162	0.269077	0.760517	0.208793	0.779	0.216845			0.950655	0.875794	0.946	0.762932	0.854139	0.272014
Cya	0.930119	0.824856	0.935743	0.696427	0.944425	0.93293	0.0216	0.126368	0.778978	0.150323	0.544106	0.124366	0.110903	0.347347	0.948342	0.936265
Cyr	0.12661	0.110821	0.340871	0.147709	0.59385	0.185804			0.735118	0.24389	0.950089	0.957585	0.942072	0.762932	0.477328	0.117424
Eco	0.763453	0.254681	0.930615	0.267367	0.93293	0.783505	0.607	0.216845			0.942108	0.47717	0.855	0.416611	0.926603	0.762352
Gvi	0.933628	0.888014	0.942581	0.781897	0.944425	0.93293	0.00256	0.159702			0.437834	0.149413	0.288	0.503192	0.948342	0.931434
Lyng	0.110821	0.0915227	0.496427	0.14429	0.720287	0.145574			0.855001	0.191259	0.945816	0.944764	0.937743	0.702326	0.5667	0.127086
Mar	0.238891	0.256435			0.726034	0.415689	0.917	0.450178	0.72927	0.322838	0.950089	0.935029	0.90744	0.710984	0.59327	0.339646
Npu	0.0634526	0.0722245	0.85882	0.152837	0.668563	0.139827			0.922253	0.217574	0.950089	0.948444	0.942072	0.697997	0.602931	0.117424
Pma	0.505558	0.193277	0.903265	0.322068			0.922	0.783511			0.950655	0.966132	0.938	0.90146	0.218874	0.151241
Pmf	0.837137	0.319593	0.934034	0.398991	0.794999	0.611091	0.188	0.216845	0.933949	0.30237	0.907354	0.571187			0.890371	0.694719
Pmm	0.175733	0.182751	0.788735	0.395572	-0.0325868	0.0708615	0.95	0.940654			0.950655	0.967914	0.951	0.90146	-0.0033487	0.0715305
Pmn	0.400295	0.212575	0.869077	0.337453	-0.00385117	0.145574	0.922	0.840654	0.916405	0.726346	0.950089	0.966726			0.175395	0.156072
Pmt	0.905558	0.203803	0.947709	0.318649	0.875459	0.605344					0.92074	0.524178	0.717	0.446914	0.933849	0.675395
Pmz	0.607312	0.256435	0.901555	0.392153	0.116838	0.231781	0.841	0.65494	0.928101	0.594767	0.915901	0.927076			0.404864	0.250275
Syd	0.912575	0.79854	0.947709	0.703265	0.909942	0.886953	0.0311	0.202559	0.919329	0.369621	0.150944	0.19761			0.933849	0.900033
Sye	0.91433	0.305558	0.947709	0.282752	0.921436	0.760517	0.0549	0.126368	0.931025	0.144475	0.715046	0.340418			0.921772	0.813076
Syf	0.873979	0.22661	0.920359	0.20241	0.944425	0.881206	0.0264	0.0739875			0.929287	0.245212	0.189	0.133401	0.948342	0.873463
Syg	0.884505	0.317839	0.946	0.364803	0.863965	0.749022	0.0883	0.169226	0.931025	0.264358	0.834704	0.468623			0.914526	0.803415
Syn	0.400295	0.128365	0.539162	0.134034	0.863965	0.605344	0.755	0.193035			0.950655	0.699392	0.609	0.294183	0.8324	0.49182
Syp	0.544154	0.131874	0.612666	0.110102	0.898448	0.794999	0.464	0.207321	0.404709	0.0772235	0.950089	0.554093	0.379301	0.22431	0.897617	0.709212
Syw	0.937137	0.800295	0.947709	0.65882	0.93293	0.921436	-0.00696	0.183511	0.933949	0.381317			0.228	0.516178	0.941096	0.907279
Syx	0.937137	0.780996	0.937453	0.610957	0.944425	0.915689	-0.0308	0.135892	0.931025	0.290674	0.0953883	0.155583		0.386308	0.950758	0.931434
Tel	0.803803	0.205558	0.869077	0.152837	0.93293	0.875459	0.136	0.0835113			0.945816	0.310503			0.941096	0.863801
Ter	0.0616982	0.121347	0.708393	0.248564	0.191551	0.13408	0.945	0.740654			0.950089	0.963641	0.951	0.892802

## Sheet: Fig. 6B
	Figure 7B: Comparison of CGS and W8 methods
	Discrimination at 5%
	Target Organism
	Ana		Cwat		Mar		Pma		Pmt		Syn		Syw		Tel		Ter
Source	CGS	W8	CGS	W8	CGS	W8	CGS	W8	CGS	W8	CGS	W8	CGS	W8	CGS	W8	CGS	W8
Amar	0.714	0.551	0.838549	0.811436	0.894718	0.71523	0.829	0.812241	0.607321	0.607321	0.855	0.855001	0.950089	0.950089	0.781899	0.833847	0.80583	0.798584
Ana			0.476507	0.471723	0.80241	0.156256	0.743275	0.794999	0.935892	0.921606			0.952	0.952	0.938	0.873	0.624671	0.508729
Cel	0.872	0.472	0.89437	0.89756	0.946	0.520359	0.657068	0.55362	0.807321	0.807321			0.952	0.939	0.951	0.951	0.834816	0.653656
Cwat											0.952	0.952	0.294	0.174
Cya	0.946		0.947002	0.950192			0.95	0.950172	0.00732079	0.0787494	0.934	0.784826	0.565474	0.142397	0.0935871	0.223457
Cyr	0.125		0.0985169	0.108086	0.304974	0.00240987	0.588	0.381206			0.68	0.416405	0.950089	0.950089	0.937743		0.458004	0.30583
Eco	0.756	0.82	0.921483	0.907129			0.93293	0.915689	0.607321	0.535892			0.952	0.913	0.873	0.912	0.936265	0.907279
Gvi	0.93	0.941	0.948597	0.950192			0.950172	0.950172	0.0216065	0.250178			0.388	0.131	0.262	0.639	0.943511
Lyng	0.082		0.310638	0.323397	0.540871	0.104974	0.847	0.657068			0.855	0.609387	0.937269	0.937269	0.937743		0.588439	0.414526
Mar	0.22		0.323397	0.323397			0.726	0.55362	0.921606	0.935892	0.688	0.477808	0.950089	0.950089	0.911769	0.898782	0.64641	0.421772
Npu	0.0722	0.0196	0.557847	0.51957	0.85882	0.171641	0.709	0.67431					0.950089	0.950089	0.924756		0.675395	0.450758
Pma	0.52	0.00907	0.450989	0.462153	0.894718	0.0895894			0.935892	0.764464			0.955	0.950089	0.951	0.951	0.218874	0.131917
Pmf			0.90075	0.902345			0.743	0.812241	0.164464	0.150178			0.937	0.821884			0.878294	0.88554
Pmm	0.135	-0.0488	0.066619	0.0554547	0.776769	-0.0232312	-0.0498282	-0.0325868	0.950178	0.921606			0.952	0.952	0.951	0.951	-0.0130105	-0.0130105
Pmn			0.324992	0.318613	0.833179	0.0895894	0.0191	0.00189596	0.935892	0.793035			0.957	0.937269			0.160903	0.0811924
Pmt	0.909	0.877	0.937432	0.935837			0.829482	0.881206					0.913	0.798	0.665	0.849	0.936265	0.921772
Pmz			0.589745	0.548278	0.894718	0.274205	0.14	0.17431	0.821607	0.735892			0.924	0.898807			0.378294	0.284091
Syd			0.942217	0.945407			0.933	0.950172	0.0216065	0.0358922			0.142	0.180858
Sye			0.932648	0.935837			0.95	0.915689	0.0216065	0.107321			0.681	0.591115
Syf	0.867	0.488	0.943812	0.940622			0.950172	0.93293	0.0216065	0.0358922			0.939	0.542	0.159	0.172
Syg			0.926268	0.907129			0.881	0.863965	0.0930351	0.121607			0.822	0.668038
Syn	0.398	0.177	0.680654	0.691818	0.525487	0.197282	0.846724	0.760517	0.721607	0.635892			0.952	0.952	0.613	0.444	0.842062	0.733366
Syp	0.541	0.22	0.836954	0.82579	0.622923	0.289589	0.933	0.915689	0.393035	0.378749	0.39	0.179563	0.950089	0.937269	0.34034	0.288392	0.900033	0.856555
Syw	0.93	0.925	0.945407	0.945407	0.946	0.946	0.950172	0.950172	-0.0355364	-0.0355364					0.172	0.574	0.943511	0.943511
Syx			0.950192	0.945407			0.95	0.93293	-0.0355364	-0.0212506			0.053	0.0654737
Tel	0.799	0.567	0.937432	0.945407	0.838307	0.807538	0.93293	0.950172	0.150178	0.150178			0.937269	0.855
Ter	0.0722	-0.033	0.0873527	0.127225	0.740871	0.0126663	0.243275	0.122586	0.935892	0.850178			0.950089	0.950089	0.951	0.938

## Sheet: Fig. 6C
	Figure 7C: Comparison of the CGS method and the W8
	method modified to exclude contaminating genes
	Discrimination at 5%
	Target Organism
	Ana		Cwat	Cwat	Mar	Mar	Pma	Pma	Pmt	Pmt	Syn	Syn	Syw	Syw	Tel	Tel	Ter	Ter
Source	CGS	W8	CGS	W8	CGS	W8	CGS	W8	CGS	W8	CGS	W8	CGS	W8	CGS	W8	CGS	W8
Amar	0.731874	0.78626	0.838549	0.821005	0.891299	0.838307	0.760517	0.852471			0.869621	0.872545	0.950089	0.950089	0.816531	0.885795	0.861386	0.849308
Ana			0.476507	0.532329	0.80241	0.51694	0.749022	0.875459	0.936	0.945416	0.884241	0.80237	0.950655	0.950089	0.946	0.946401	0.59327	0.656072
Cel	0.872224	0.795032	0.89437	0.848118	0.939162	0.901555	0.760517	0.898448	0.779	0.835892	0.936873	0.938335	0.950655	0.945816	0.946	0.946401	0.854139	0.873463
Cya	0.930119	0.947663	0.947002	0.950192	0.935743	0.939162	0.944425	0.950172	0.0216	0.150178	0.778978	0.925177	0.544106	0.73214	0.110903	0.171509	0.948342	0.950758
Cyr	0.12661	0.166961	0.0985169	0.136794	0.340871	0.111812	0.59385	0.789252			0.735118	0.583071	0.950089	0.950089	0.942072	0.937743	0.477328	0.455589
Eco	0.763453	0.884505	0.921483	0.931053	0.930615	0.927196	0.93293	0.944425	0.607	0.878749	0.928101	0.933949	0.942108	0.945816	0.855	0.916098	0.926603	0.929018
Gvi	0.933628	0.944154	0.948597	0.945407	0.942581	0.946	0.944425	0.944425	0.00256	0.293035	0.916405	0.929563	0.437834	0.599662	0.288	0.487526	0.948342	0.948342
Lyng	0.110821	0.210821	0.310638	0.398357	0.496427	0.238307	0.720287	0.875459			0.855001	0.762896	0.945816	0.945816	0.937743	0.929085	0.5667	0.627086
Mar	0.238891	0.32661	0.323397	0.388788			0.726034	0.840976	0.917	0.921607	0.72927	0.631317	0.950089	0.950089	0.90744	0.920427	0.59327	0.622255
Npu	0.0634526	0.0774877	0.557847	0.554657	0.85882	0.547709	0.668563	0.852471			0.922253	0.863773	0.950089	0.950089	0.942072	0.95073	0.602931	0.665733
Pma	0.505558	0.256435	0.450989	0.297879	0.903265	0.640017			0.922	0.902559	0.933949	0.881317	0.950655	0.950089	0.938	0.946401	0.218874	0.221289
Pmf			0.90075	0.875231	0.934034	0.889589	0.794999	0.846724	0.188	0.197797			0.907354	0.924448			0.890371	0.897617
Pmm	0.175733	0.0231017	0.066619	0.0235568	0.788735	0.224632	-0.0325868	0.0133902	0.95	0.945416	0.916405	0.710264	0.950655	0.950089	0.951	0.95073	-0.0033487	0.00148221
Pmn	0.400295		0.324992	0.238868	0.869077	0.511812	-0.00385117	0.105344	0.922	0.916845			0.950089	0.950089			0.175395	0.160903
Pmt	0.905558	0.916084	0.937432	0.932648	0.947709	0.940871	0.875459	0.927183			0.942721	0.938335	0.92074	0.924448	0.717	0.816531	0.933849	0.933849
Pmz			0.589745	0.473318	0.901555	0.718649	0.116838	0.335229	0.841	0.835892			0.915901	0.915901			0.404864	0.414526
Syd			0.942217	0.942217	0.947709	0.942581	0.909942	0.927183	0.0311	0.0739875			0.150944	0.210773			0.933849	0.933849
Sye			0.932648	0.932648	0.947709	0.937453	0.921436	0.927183	0.0549	0.140654			0.715046	0.73214			0.921772	0.936265
Syf	0.873979	0.92661	0.943812	0.942217	0.920359	0.935743	0.944425	0.950172	0.0264	0.188273	0.910557	0.933949	0.929287	0.924448	0.189	0.357656	0.948342	0.945927
Syg			0.926268	0.907129	0.946	0.951128	0.863965	0.909942	0.0883	0.116845			0.834704	0.851799			0.914526	0.909695
Syn	0.400295	0.730119	0.680654	0.787512	0.539162	0.569931	0.863965	0.898448	0.755	0.859702			0.950655	0.950089	0.609	0.799215	0.8324	0.856555
Syp	0.544154	0.835382	0.836954	0.881611	0.612666	0.699846	0.898448	0.921436	0.464	0.678749	0.404709	0.53044	0.950089	0.950089	0.379301	0.548133	0.897617	0.907279
Syw	0.937137	0.938891	0.945407	0.942217	0.947709	0.946	0.93293	0.938678	-0.00696	0.045416	0.933949	0.942721			0.228	0.357656	0.941096	0.941096
Syx			0.950192	0.950192	0.937453	0.91523	0.944425	0.950172	-0.0308	0.00255889			0.0953883	0.112482			0.950758	0.950758
Tel	0.803803	0.92661	0.937432	0.942217	0.869077	0.903265	0.93293	0.950172	0.136	0.440654	0.635703	0.811142	0.945816	0.950089			0.941096	0.943511
Ter	0.0616982	0.0318736	0.0873527	0.0650241	0.708393	0.253692	0.191551	0.43293	0.945	0.950178	0.898861	0.732194	0.950089	0.950089	0.951	0.95073
