# Supplementary material for: Detection of horizontal transfer of individual genes by anomalous oligomer frequencies
Source: BMC Genomics. 2012 Jun 15;13:245. doi: 10.1186/1471-2164-13-245 (PMC3497702; doi:10.1186/1471-2164-13-245)
Supplement: Additional file 3 — CGS scores of genes. [file 1471-2164-13-245-S3.xls]

## Sheet: Contents
		CGS Scores of genes
	Explanation of columns
	Type	R = member of reference set. T = member of test-native set
	Gene	Name of gene as appearing in BioBIKE
	CGS raw score	score per CGS method as described in methods of article
	Rank	Rank of gene per CGS raw score, sorted by ascending value with reference genes not counted
	CGS score	Fraction of the test-native set with CGS raw scores less than the raaw-CGS score of the gene
	Description	Annotated function of gene product, as appearing in BioBIKE
	Highlighted rows have CGS scores < 0.05
ID	Abbreviation	Organism	Genes	% foreign
a	Amar	Acaryochloris marinus MBIC11017	8383	0.249379
b	Ana	Anabaena PCC 7120	6132	0.0692208
c	Cwat	Chrocosphaera watsoni WH8501	6751	0.0650366
d	Cya	Synechococcus OS type A	2757	0.242007
e	Cyr	Cyanothece PCC 8801	4390	0.116037
f	Gvi	Gloeobacter violaceus	4430	0.242449
g	Lyn	Lyngbya PCC8106	6142	0.0850274
h	Mar	Microcystis aeruginosa NIES 843	6312	0.381962
i	Npu	Nostoc punctiforme ATCC 29133	7321	0.054226
j	Pma	Prochlorococcus marinus ss120	1882	0.0691882
k	Pmf	Prochlorococcus marinus MIT 9303	2997	0.276577
l	Pmi	Prochlorococcus marinus MIT 9312	1810	0.0877193
m	Pmm	Prochlorococcus marinus MED4	1713	0.0677419
n	Pmn	Prochlorococcus marinus NAT12a	1892	0.0784314
o	Pmt	Prochlorococcus marinus MIT 9313	2267	0.224462
p	Pmz	Prochlorococcus marinus MIT 9211	2123	0.216036
q	Syd	Synechococcus CC 9605	2637	0.324585
r	Sye	Synechococcus CC 9902	2304	0.227332
s	Syf	Synechococcus elongatus PCC 7942	2669	0.171579
t	Syg	Synechococcus CC 9311	2892	0.318075
u	Syn	Synechocystis PCC 6803	3672	0.273724
v	Syp	Synechoccus PCC 7002	3186	0.205097
w	Syw	Synechococcus WH8102	2526	0.267581
x	Syx	Synechococcus WH7803	2533	0.175468
y	Tel	Thermosynechococcus BP1	2475	0.189474
z	Ter	Trichodesmium erythrea	4451	0.0825688

## Sheet: a
Type	Gene	CGS raw score	CGS score	Rank	Description	Statistics
	AM1_B0163	5.15063e-05	0	1	hypothetical protein	Organism	Acaryochloris marinus MBIC11017
	AM1_E0016	5.27626e-05	0	2	hypothetical protein	Total genes	8383
	AM1_C0234	5.35501e-05	0	3	hypothetical protein	Ref genes	215
	AM1_0736	5.36819e-05	0	4	hypothetical protein	Total-Ref	8168
	AM1_E0085	5.52751e-05	0	5	hypothetical protein	Test genes	513
	AM1_2168	5.54159e-05	0	6	hypothetical protein	Total-Ref-Test	7655
	AM1_B0219	5.59176e-05	0	7	hypothetical protein	Threshold	6.54986e-05
	AM1_G0008	5.60602e-05	0	8	hypothetical protein	foreign	1934
	AM1_1227	5.64882e-05	0	9	hypothetical protein	foreign test	25
	AM1_G0131	5.65842e-05	0	10	hypothetical protein	%foreign	0.249379
	AM1_5020	5.65941e-05	0	11	hypothetical protein
	AM1_B0113	5.67046e-05	0	12	hypothetical protein
	AM1_G0042	5.67046e-05	0	13	hypothetical protein
	AM1_E0018	5.68324e-05	0	14	hypothetical protein
	AM1_B0388	5.68969e-05	0	15	hypothetical protein
	AM1_2184	5.70795e-05	0	16	hypothetical protein
	AM1_D0094	5.71594e-05	0	17	hypothetical protein
	AM1_B0262	5.75919e-05	0	18	hypothetical protein
	AM1_D0235	5.7662e-05	0	19	hypothetical protein
	AM1_5654	5.7759e-05	0	20	hypothetical protein
	AM1_A0074	5.77876e-05	0	21	hypothetical protein
	AM1_C0127	5.79845e-05	0	22	hypothetical protein
	AM1_C0253	5.80988e-05	0	23	transposase, IS200-family
	AM1_D0067	5.81999e-05	0	24	hypothetical protein
	AM1_2575	5.82046e-05	0	25	hypothetical protein
	AM1_6289	5.821e-05	0	26	hypothetical protein
	AM1_4025	5.8379e-05	0	27	hypothetical protein
	AM1_D0155	5.84157e-05	0	28	hypothetical protein
	AM1_0103	5.84385e-05	0	29	hypothetical protein
	AM1_A0213	5.84385e-05	0	30	hypothetical protein
	AM1_G0168	5.84921e-05	0	31	hypothetical protein
	AM1_D0216	5.86377e-05	0	32	hypothetical protein
	AM1_3985	5.86799e-05	0	33	hypothetical protein
	AM1_2530	5.86843e-05	0	34	hypothetical protein
	AM1_1234	5.86856e-05	0	35	hypothetical protein
	AM1_4967	5.87382e-05	0	36	hypothetical protein
	AM1_6217	5.87949e-05	0	37	hypothetical protein
	AM1_H0070	5.88231e-05	0	38	Conserved CobQ/CobB/MinD/ParA
	AM1_3193	5.8876e-05	0	39	high light inducible protein
	AM1_1148	5.89246e-05	0	40	hypothetical protein
	AM1_0662	5.898e-05	0	41	hypothetical protein
	AM1_D0080	5.90438e-05	0	42	hypothetical protein
	AM1_G0016	5.90438e-05	0	43	hypothetical protein
	AM1_5280	5.91181e-05	0	44	hypothetical protein
	AM1_C0309	5.91181e-05	0	45	hypothetical protein
	AM1_2909	5.91353e-05	0	46	hypothetical protein
T	AM1_4813	5.91405e-05	0.00194932	47	50S ribosomal protein L33
	AM1_B0336	5.92122e-05	0.00194932	48	hypothetical protein
	AM1_C0266	5.92191e-05	0.00194932	49	hypothetical protein
	AM1_G0155	5.92378e-05	0.00194932	50	hypothetical protein
	AM1_4371	5.92821e-05	0.00194932	51	hypothetical protein
	AM1_D0212	5.93704e-05	0.00194932	52	hypothetical protein
	AM1_5238	5.93784e-05	0.00194932	53	hypothetical protein
	AM1_0783	5.943e-05	0.00194932	54	hypothetical protein
	AM1_F0091	5.943e-05	0.00194932	55	hypothetical protein
	AM1_A0012	5.94672e-05	0.00194932	56	hypothetical protein
	AM1_E0179	5.9533e-05	0.00194932	57	hypothetical protein
	AM1_5676	5.96056e-05	0.00194932	58	hypothetical protein
	AM1_C0121	5.96949e-05	0.00194932	59	hypothetical protein
	AM1_0242	5.97976e-05	0.00194932	60	hypothetical protein
	AM1_4976	5.97976e-05	0.00194932	61	hypothetical protein
	AM1_0078	5.97976e-05	0.00194932	62	hypothetical protein
	AM1_5815	5.97976e-05	0.00194932	63	hypothetical protein
	AM1_F0050	5.99264e-05	0.00194932	64	hypothetical protein
	AM1_C0119	5.99758e-05	0.00194932	65	CpcT protein, putative
	AM1_G0167	5.99766e-05	0.00194932	66	hypothetical protein
	AM1_3873	6.00158e-05	0.00194932	67	hypothetical protein
	AM1_C0255	6.00292e-05	0.00194932	68	hypothetical protein
	AM1_3510	6.00645e-05	0.00194932	69	hypothetical protein
	AM1_H0033	6.0077e-05	0.00194932	70	hypothetical protein
	AM1_C0343	6.0077e-05	0.00194932	71	hypothetical protein
	AM1_2709	6.01132e-05	0.00194932	72	transferase hexapeptide repeat
	AM1_1488	6.01479e-05	0.00194932	73	hypothetical protein
	AM1_2087	6.01945e-05	0.00194932	74	hypothetical protein
	AM1_4809	6.02016e-05	0.00194932	75	hypothetical protein
	AM1_0969	6.02047e-05	0.00194932	76	hypothetical protein
	AM1_A0073	6.02105e-05	0.00194932	77	hypothetical protein
	AM1_4481	6.023e-05	0.00194932	78	hypothetical protein
	AM1_F0078	6.0233e-05	0.00194932	79	hypothetical protein
	AM1_H0110	6.02516e-05	0.00194932	80	hypothetical protein
	AM1_H0087	6.02631e-05	0.00194932	81	hypothetical protein
	AM1_G0034	6.02798e-05	0.00194932	82	hypothetical protein
	AM1_5860	6.03001e-05	0.00194932	83	hypothetical protein
	AM1_1496	6.03001e-05	0.00194932	84	hypothetical protein
	AM1_4524	6.03001e-05	0.00194932	85	hypothetical protein
	AM1_A0206	6.03001e-05	0.00194932	86	hypothetical protein
	AM1_C0383	6.03315e-05	0.00194932	87	hypothetical protein
	AM1_0353	6.03605e-05	0.00194932	88	hypothetical protein
	AM1_0372	6.03695e-05	0.00194932	89	hypothetical protein
	AM1_1208	6.03955e-05	0.00194932	90	hypothetical protein
	AM1_F0133	6.03955e-05	0.00194932	91	hypothetical protein
	AM1_5499	6.04242e-05	0.00194932	92	hypothetical protein
	AM1_5773	6.04419e-05	0.00194932	93	hypothetical protein
	AM1_1140	6.0486e-05	0.00194932	94	hypothetical protein
	AM1_B0295	6.04975e-05	0.00194932	95	hypothetical protein
	AM1_A0041	6.05043e-05	0.00194932	96	SAM-dependent methyltransferas
	AM1_C0265	6.05545e-05	0.00194932	97	hypothetical protein
	AM1_A0145	6.05614e-05	0.00194932	98	hypothetical protein
	AM1_0381	6.05708e-05	0.00194932	99	hypothetical protein
	AM1_1878	6.05708e-05	0.00194932	100	hypothetical protein
	AM1_3817	6.05708e-05	0.00194932	101	hypothetical protein
	AM1_G0077	6.06438e-05	0.00194932	102	hypothetical protein
	AM1_D0081	6.06609e-05	0.00194932	103	hypothetical protein
	AM1_H0037	6.06733e-05	0.00194932	104	hypothetical protein
	AM1_E0026	6.06734e-05	0.00194932	105	hypothetical protein
	AM1_D0075	6.06864e-05	0.00194932	106	hypothetical protein
	AM1_G0169	6.07016e-05	0.00194932	107	hypothetical protein
	AM1_6176	6.07021e-05	0.00194932	108	hypothetical protein
	AM1_4091	6.0754e-05	0.00194932	109	transposase, IS200 family
	AM1_5416	6.0754e-05	0.00194932	110	transposase, IS200 family
	AM1_3913	6.07756e-05	0.00194932	111	hypothetical protein
	AM1_5110	6.07756e-05	0.00194932	112	hypothetical protein
	AM1_B0370	6.07756e-05	0.00194932	113	hypothetical protein
	AM1_1258	6.07756e-05	0.00194932	114	hypothetical protein
	AM1_E0012	6.07756e-05	0.00194932	115	hypothetical protein
	AM1_5735	6.08016e-05	0.00194932	116	hypothetical protein
	AM1_6027	6.08016e-05	0.00194932	117	hypothetical protein
	AM1_4006	6.08313e-05	0.00194932	118	hypothetical protein
	AM1_A0330	6.08405e-05	0.00194932	119	hypothetical protein
	AM1_5677	6.08654e-05	0.00194932	120	hypothetical protein
	AM1_4202	6.08654e-05	0.00194932	121	hypothetical protein
	AM1_F0032	6.08654e-05	0.00194932	122	hypothetical protein
	AM1_D0214	6.08948e-05	0.00194932	123	universal stress family protei
	AM1_3920	6.09171e-05	0.00194932	124	hypothetical protein
	AM1_H0010	6.09282e-05	0.00194932	125	hypothetical protein
	AM1_5678	6.0938e-05	0.00194932	126	hypothetical protein
	AM1_A0087	6.09525e-05	0.00194932	127	hypothetical protein
	AM1_B0049	6.09706e-05	0.00194932	128	hypothetical protein
	AM1_3614	6.09735e-05	0.00194932	129	hypothetical protein
	AM1_A0019	6.10219e-05	0.00194932	130	response regulator reciever do
	AM1_2406	6.10276e-05	0.00194932	131	hypothetical protein
	AM1_1902	6.10319e-05	0.00194932	132	hypothetical protein
	AM1_B0104	6.10699e-05	0.00194932	133	hypothetical protein
	AM1_E0019	6.10852e-05	0.00194932	134	hypothetical protein
	AM1_D0130	6.1107e-05	0.00194932	135	hypothetical protein
	AM1_5934	6.1107e-05	0.00194932	136	hypothetical protein
	AM1_0717	6.11166e-05	0.00194932	137	hypothetical protein
	AM1_B0385	6.11171e-05	0.00194932	138	lipase precursor
	AM1_1047	6.11249e-05	0.00194932	139	acetyltransferase, gnat family
	AM1_0367	6.11306e-05	0.00194932	140	hypothetical protein
	AM1_E0022	6.11473e-05	0.00194932	141	polysaccharide deacetylase
	AM1_6257	6.1149e-05	0.00194932	142	hypothetical protein
	AM1_0385	6.11566e-05	0.00194932	143	hypothetical protein
	AM1_C0346	6.11566e-05	0.00194932	144	hypothetical protein
	AM1_F0122	6.11566e-05	0.00194932	145	hypothetical protein
	AM1_4851	6.11566e-05	0.00194932	146	hypothetical protein
	AM1_B0021	6.11566e-05	0.00194932	147	hypothetical protein
	AM1_F0089	6.11566e-05	0.00194932	148	hypothetical protein
	AM1_D0061	6.11566e-05	0.00194932	149	hypothetical protein
	AM1_B0078	6.11566e-05	0.00194932	150	hypothetical protein
	AM1_B0081	6.11566e-05	0.00194932	151	hypothetical protein
	AM1_4014	6.11918e-05	0.00194932	152	hypothetical protein
	AM1_B0392	6.12022e-05	0.00194932	153	hypothetical protein
	AM1_0182	6.12152e-05	0.00194932	154	hypothetical protein
	AM1_2667	6.12152e-05	0.00194932	155	hypothetical protein
	AM1_4527	6.12152e-05	0.00194932	156	hypothetical protein
	AM1_6424	6.12385e-05	0.00194932	157	cytochrome b6/f complex subuni
	AM1_0039	6.1268e-05	0.00194932	158	hypothetical protein
	AM1_E0173	6.1268e-05	0.00194932	159	hypothetical protein
	AM1_C0095	6.1268e-05	0.00194932	160	hypothetical protein
	AM1_E0125	6.1268e-05	0.00194932	161	hypothetical protein
	AM1_G0003	6.12724e-05	0.00194932	162	hypothetical protein
	AM1_0663	6.12773e-05	0.00194932	163	hypothetical protein
	AM1_4551	6.12832e-05	0.00194932	164	hypothetical protein
	AM1_3522	6.12832e-05	0.00194932	165	hypothetical protein
	AM1_5284	6.13159e-05	0.00194932	166	hypothetical protein
	AM1_A0117	6.13159e-05	0.00194932	167	hypothetical protein
	AM1_E0155	6.13249e-05	0.00194932	168	hypothetical protein
	AM1_6092	6.1353e-05	0.00194932	169	hypothetical protein
	AM1_E0110	6.13594e-05	0.00194932	170	hypothetical protein
	AM1_E0223	6.13594e-05	0.00194932	171	hypothetical protein
	AM1_B0338	6.13748e-05	0.00194932	172	hypothetical protein
	AM1_C0228	6.13844e-05	0.00194932	173	hypothetical protein
	AM1_1204	6.13993e-05	0.00194932	174	hypothetical protein
	AM1_H0042	6.13993e-05	0.00194932	175	hypothetical protein
	AM1_H0056	6.13993e-05	0.00194932	176	hypothetical protein
	AM1_G0015	6.14127e-05	0.00194932	177	hypothetical protein
	AM1_A0083	6.14514e-05	0.00194932	178	hypothetical protein
	AM1_D0019	6.1461e-05	0.00194932	179	hypothetical protein
	AM1_F0090	6.14671e-05	0.00194932	180	hypothetical protein
	AM1_0923	6.14695e-05	0.00194932	181	hypothetical protein
	AM1_A0105	6.14741e-05	0.00194932	182	hypothetical protein
	AM1_C0329	6.14741e-05	0.00194932	183	hypothetical protein
	AM1_0580	6.14741e-05	0.00194932	184	hypothetical protein
	AM1_C0069	6.14741e-05	0.00194932	185	hypothetical protein
	AM1_3377	6.1476e-05	0.00194932	186	hypothetical protein
	AM1_D0213	6.14854e-05	0.00194932	187	hypothetical protein
	AM1_1770	6.15007e-05	0.00194932	188	hypothetical protein
	AM1_B0405	6.15174e-05	0.00194932	189	hypothetical protein
	AM1_C0374	6.15174e-05	0.00194932	190	hypothetical protein
	AM1_0291	6.15174e-05	0.00194932	191	hypothetical protein
	AM1_E0160	6.15295e-05	0.00194932	192	hypothetical protein
	AM1_2511	6.15322e-05	0.00194932	193	hypothetical protein
	AM1_E0177	6.15328e-05	0.00194932	194	hypothetical protein
	AM1_C0261	6.15563e-05	0.00194932	195	hypothetical protein
	AM1_G0113	6.15563e-05	0.00194932	196	hypothetical protein
	AM1_I0002	6.15563e-05	0.00194932	197	hypothetical protein
	AM1_E0102	6.15563e-05	0.00194932	198	hypothetical protein
	AM1_E0117	6.15563e-05	0.00194932	199	hypothetical protein
	AM1_A0218	6.15915e-05	0.00194932	200	hypothetical protein
	AM1_F0068	6.15941e-05	0.00194932	201	hypothetical protein
	AM1_D0059	6.16018e-05	0.00194932	202	hypothetical protein
	AM1_2412	6.16219e-05	0.00194932	203	hypothetical protein
	AM1_A0262	6.16298e-05	0.00194932	204	hypothetical protein
	AM1_4604	6.16511e-05	0.00194932	205	hypothetical protein
	AM1_D0233	6.16526e-05	0.00194932	206	hypothetical protein
	AM1_4294	6.16533e-05	0.00194932	207	hypothetical protein
	AM1_D0215	6.1659e-05	0.00194932	208	hypothetical protein
	AM1_5434	6.16693e-05	0.00194932	209	WD-40 repeat protein
	AM1_B0391	6.16899e-05	0.00194932	210	hypothetical protein
	AM1_3320	6.16915e-05	0.00194932	211	hypothetical protein
	AM1_5772	6.17066e-05	0.00194932	212	hypothetical protein
	AM1_E0151	6.17177e-05	0.00194932	213	hypothetical protein
	AM1_A0018	6.1731e-05	0.00194932	214	sensor histidine kinase, putat
	AM1_D0085	6.17364e-05	0.00194932	215	hypothetical protein
	AM1_4035	6.17669e-05	0.00194932	216	hypothetical protein
	AM1_C0272	6.18078e-05	0.00194932	217	phycocyanin alpha phycocyanobi
	AM1_4150	6.18198e-05	0.00194932	218	hypothetical protein
	AM1_G0050	6.18361e-05	0.00194932	219	hypothetical protein
	AM1_G0170	6.18361e-05	0.00194932	220	hypothetical protein
	AM1_3222	6.18408e-05	0.00194932	221	hypothetical protein
	AM1_C0022	6.18465e-05	0.00194932	222	hypothetical protein
	AM1_3906	6.18596e-05	0.00194932	223	hypothetical protein
	AM1_5158	6.18596e-05	0.00194932	224	hypothetical protein
	AM1_C0319	6.18596e-05	0.00194932	225	hypothetical protein
	AM1_3801	6.18807e-05	0.00194932	226	hypothetical protein
	AM1_5097	6.18807e-05	0.00194932	227	hypothetical protein
	AM1_3781	6.18807e-05	0.00194932	228	hypothetical protein
	AM1_5809	6.18807e-05	0.00194932	229	hypothetical protein
	AM1_G0088	6.18807e-05	0.00194932	230	hypothetical protein
	AM1_0558	6.18807e-05	0.00194932	231	hypothetical protein
	AM1_A0386	6.18835e-05	0.00194932	232	hypothetical protein
	AM1_1542	6.18998e-05	0.00194932	233	hypothetical protein
	AM1_C0070	6.18998e-05	0.00194932	234	hypothetical protein
	AM1_C0221	6.19149e-05	0.00194932	235	hypothetical protein
	AM1_H0053	6.19173e-05	0.00194932	236	cation diffusion facilitator f
	AM1_0504	6.19173e-05	0.00194932	237	hypothetical protein
	AM1_5111	6.19173e-05	0.00194932	238	hypothetical protein
	AM1_5288	6.19173e-05	0.00194932	239	hypothetical protein
	AM1_A0219	6.19173e-05	0.00194932	240	hypothetical protein
	AM1_A0268	6.19235e-05	0.00194932	241	ferric uptake regulation prote
	AM1_3033	6.1931e-05	0.00194932	242	hypothetical protein
	AM1_H0116	6.19332e-05	0.00194932	243	hypothetical protein
	AM1_C0101	6.19543e-05	0.00194932	244	two-component transcriptional
T	AM1_5364	6.19576e-05	0.00389864	245	hypothetical protein
	AM1_D0217	6.19761e-05	0.00389864	246	hypothetical protein
	AM1_5382	6.19788e-05	0.00389864	247	carbon dioxide concentrating m
	AM1_B0396	6.19853e-05	0.00389864	248	hypothetical protein
	AM1_4530	6.1996e-05	0.00389864	249	hypothetical protein
	AM1_A0125	6.20078e-05	0.00389864	250	menaquinone-specific isochoris
	AM1_C0108	6.20084e-05	0.00389864	251	heme oxygenase
	AM1_C0205	6.20084e-05	0.00389864	252	heme oxygenase 1
	AM1_4278	6.20087e-05	0.00389864	253	hypothetical protein
	AM1_1114	6.20241e-05	0.00389864	254	hypothetical protein
	AM1_C0120	6.2031e-05	0.00389864	255	hypothetical protein
	AM1_C0378	6.20323e-05	0.00389864	256	hypothetical protein
	AM1_0760	6.204e-05	0.00389864	257	hypothetical protein
	AM1_D0279	6.20472e-05	0.00389864	258	hypothetical protein
	AM1_2277	6.20681e-05	0.00389864	259	hypothetical protein
	AM1_1311	6.20699e-05	0.00389864	260	hypothetical protein
	AM1_2399	6.20725e-05	0.00389864	261	hypothetical protein
	AM1_4122	6.20725e-05	0.00389864	262	hypothetical protein
	AM1_D0083	6.20729e-05	0.00389864	263	hypothetical protein
	AM1_6193	6.20766e-05	0.00389864	264	cation diffusion facilitator f
	AM1_B0020	6.2139e-05	0.00389864	265	hypothetical protein
	AM1_C0336	6.21492e-05	0.00389864	266	hypothetical protein
	AM1_F0095	6.2158e-05	0.00389864	267	hypothetical protein
	AM1_G0123	6.2158e-05	0.00389864	268	hypothetical protein
	AM1_C0185	6.21658e-05	0.00389864	269	phycocyanobilin:ferredoxin oxi
	AM1_F0113	6.21708e-05	0.00389864	270	two-component transcriptional
	AM1_2435	6.21727e-05	0.00389864	271	hypothetical protein
	AM1_B0009	6.21727e-05	0.00389864	272	hypothetical protein
	AM1_3857	6.21789e-05	0.00389864	273	hypothetical protein
	AM1_0351	6.21789e-05	0.00389864	274	hypothetical protein
	AM1_1375	6.21789e-05	0.00389864	275	hypothetical protein
	AM1_6080	6.21789e-05	0.00389864	276	hypothetical protein
	AM1_B0328	6.21831e-05	0.00389864	277	hypothetical protein
	AM1_A0331	6.21844e-05	0.00389864	278	hypothetical protein
	AM1_5893	6.21845e-05	0.00389864	279	hypothetical protein
	AM1_4830	6.21895e-05	0.00389864	280	hypothetical protein
	AM1_D0043	6.2194e-05	0.00389864	281	hypothetical protein
	AM1_E0040	6.2194e-05	0.00389864	282	hypothetical protein
	AM1_4089	6.21982e-05	0.00389864	283	hypothetical protein
	AM1_0392	6.21982e-05	0.00389864	284	hypothetical protein
	AM1_1038	6.22016e-05	0.00389864	285	transposase IS66, putative
	AM1_0252	6.2202e-05	0.00389864	286	hypothetical protein
	AM1_A0217	6.2202e-05	0.00389864	287	hypothetical protein
	AM1_2274	6.2202e-05	0.00389864	288	hypothetical protein
	AM1_3321	6.2202e-05	0.00389864	289	general secretion pathway prot
	AM1_0143	6.22025e-05	0.00389864	290	hypothetical protein
	AM1_C0041	6.22035e-05	0.00389864	291	hypothetical protein
	AM1_1021	6.22055e-05	0.00389864	292	hypothetical protein
	AM1_5235	6.22169e-05	0.00389864	293	hypothetical protein
	AM1_A0077	6.22184e-05	0.00389864	294	hypothetical protein
	AM1_B0294	6.22199e-05	0.00389864	295	sigma-28 subunit
	AM1_B0220	6.22239e-05	0.00389864	296	hypothetical protein
	AM1_1882	6.22259e-05	0.00389864	297	hypothetical protein
	AM1_5769	6.22273e-05	0.00389864	298	hypothetical protein
	AM1_6274	6.22278e-05	0.00389864	299	hypothetical protein
	AM1_1216	6.22328e-05	0.00389864	300	hypothetical protein
	AM1_2279	6.22357e-05	0.00389864	301	hypothetical protein
	AM1_C0290	6.2237e-05	0.00389864	302	hypothetical protein
	AM1_I0001	6.2237e-05	0.00389864	303	hypothetical protein
	AM1_6022	6.22373e-05	0.00389864	304	hypothetical protein
	AM1_0844	6.22438e-05	0.00389864	305	hypothetical protein
	AM1_2445	6.22457e-05	0.00389864	306	hypothetical protein
	AM1_B0240	6.22498e-05	0.00389864	307	hypothetical protein
	AM1_A0391	6.22506e-05	0.00389864	308	transcriptional regulator, Ars
	AM1_5767	6.22528e-05	0.00389864	309	hypothetical protein
	AM1_4465	6.22532e-05	0.00389864	310	hypothetical protein
	AM1_4152	6.22602e-05	0.00389864	311	hypothetical protein
	AM1_0009	6.22635e-05	0.00389864	312	CBS domain protein
	AM1_6410	6.22635e-05	0.00389864	313	CBS domain protein
	AM1_E0002	6.22674e-05	0.00389864	314	hypothetical protein
	AM1_5390	6.22697e-05	0.00389864	315	hypothetical protein
	AM1_2270	6.22731e-05	0.00389864	316	hypothetical protein
	AM1_4250	6.22782e-05	0.00389864	317	phage integrase family protein
	AM1_3005	6.23245e-05	0.00389864	318	N-acetylmuramoyl-L-alanine ami
	AM1_5765	6.23495e-05	0.00389864	319	hypothetical protein
	AM1_0785	6.23568e-05	0.00389864	320	hypothetical protein
	AM1_3317	6.23693e-05	0.00389864	321	prepilin-type N- cleavage/meth
	AM1_D0011	6.23736e-05	0.00389864	322	two-component transcriptional
	AM1_0371	6.23954e-05	0.00389864	323	hypothetical protein
	AM1_1269	6.24004e-05	0.00389864	324	hypothetical protein
	AM1_E0048	6.24034e-05	0.00389864	325	hypothetical protein
	AM1_C0193	6.24137e-05	0.00389864	326	transcriptional regulatory pro
	AM1_E0113	6.24156e-05	0.00389864	327	hypothetical protein
	AM1_D0078	6.24176e-05	0.00389864	328	hypothetical protein
	AM1_3529	6.24176e-05	0.00389864	329	hypothetical protein
	AM1_B0147	6.24192e-05	0.00389864	330	Fe2+/Zn2+ uptake regulation pr
	AM1_6308	6.24297e-05	0.00389864	331	transcriptional regulator, Lux
	AM1_B0398	6.24307e-05	0.00389864	332	hypothetical protein
	AM1_4878	6.24307e-05	0.00389864	333	hypothetical protein
	AM1_G0048	6.24307e-05	0.00389864	334	hypothetical protein
	AM1_C0259	6.24313e-05	0.00389864	335	two-component response regulat
	AM1_0200	6.24357e-05	0.00389864	336	hypothetical protein
	AM1_0010	6.244e-05	0.00389864	337	chorismate mutase
	AM1_3257	6.24468e-05	0.00389864	338	hypothetical protein
	AM1_1465	6.24468e-05	0.00389864	339	hypothetical protein
	AM1_6224	6.24468e-05	0.00389864	340	hypothetical protein
	AM1_F0082	6.2453e-05	0.00389864	341	hypothetical protein
	AM1_4936	6.2456e-05	0.00389864	342	hypothetical protein
	AM1_A0251	6.2456e-05	0.00389864	343	chromosome partitioning protei
	AM1_5050	6.24751e-05	0.00389864	344	photosystem II protein PsbT
	AM1_4264	6.24751e-05	0.00389864	345	hypothetical protein
	AM1_C0007	6.24751e-05	0.00389864	346	hypothetical protein
	AM1_1507	6.24751e-05	0.00389864	347	hypothetical protein
	AM1_5267	6.24751e-05	0.00389864	348	hypothetical protein
	AM1_5768	6.24751e-05	0.00389864	349	hypothetical protein
	AM1_6024	6.24751e-05	0.00389864	350	hypothetical protein
	AM1_6389	6.24751e-05	0.00389864	351	hypothetical protein
	AM1_0517	6.24751e-05	0.00389864	352	hypothetical protein
	AM1_3145	6.24847e-05	0.00389864	353	hypothetical protein
	AM1_5626	6.24861e-05	0.00389864	354	type IV pilin protein, putativ
	AM1_A0038	6.24887e-05	0.00389864	355	hypothetical protein
	AM1_D0014	6.24933e-05	0.00389864	356	hypothetical protein
	AM1_5777	6.24934e-05	0.00389864	357	hypothetical protein
	AM1_C0142	6.24934e-05	0.00389864	358	hypothetical protein
	AM1_A0216	6.24934e-05	0.00389864	359	hypothetical protein
	AM1_D0077	6.24972e-05	0.00389864	360	hypothetical protein
	AM1_H0058	6.25006e-05	0.00389864	361	diguanylate cyclase (GGDEF dom
	AM1_4345	6.25039e-05	0.00389864	362	hypothetical protein
	AM1_B0199	6.25039e-05	0.00389864	363	hypothetical protein
	AM1_C0200	6.25039e-05	0.00389864	364	hypothetical protein
	AM1_5681	6.25108e-05	0.00389864	365	hypothetical protein
	AM1_B0319	6.25132e-05	0.00389864	366	WD repeat protein
	AM1_4004	6.25156e-05	0.00389864	367	hypothetical protein
	AM1_3859	6.25156e-05	0.00389864	368	hypothetical protein
	AM1_B0288	6.25156e-05	0.00389864	369	hypothetical protein
	AM1_B0390	6.25156e-05	0.00389864	370	hypothetical protein
	AM1_F0029	6.25156e-05	0.00389864	371	hypothetical protein
	AM1_5630	6.25156e-05	0.00389864	372	hypothetical protein
	AM1_G0030	6.25156e-05	0.00389864	373	hypothetical protein
	AM1_G0108	6.25156e-05	0.00389864	374	hypothetical protein
	AM1_0286	6.25253e-05	0.00389864	375	response regulator
	AM1_1654	6.25309e-05	0.00389864	376	serine/threonine protein kinas
	AM1_B0296	6.25473e-05	0.00389864	377	hypothetical protein
	AM1_0261	6.25473e-05	0.00389864	378	hypothetical protein
	AM1_0707	6.25473e-05	0.00389864	379	hypothetical protein
	AM1_1511	6.25473e-05	0.00389864	380	hypothetical protein
	AM1_1615	6.25473e-05	0.00389864	381	hypothetical protein
	AM1_4300	6.25473e-05	0.00389864	382	hypothetical protein
	AM1_5451	6.25473e-05	0.00389864	383	hypothetical protein
	AM1_5682	6.25473e-05	0.00389864	384	hypothetical protein
	AM1_6025	6.25473e-05	0.00389864	385	hypothetical protein
	AM1_A0186	6.25473e-05	0.00389864	386	hypothetical protein
	AM1_D0021	6.25489e-05	0.00389864	387	hypothetical protein
	AM1_F0168	6.25973e-05	0.00389864	388	hypothetical protein
	AM1_E0021	6.26006e-05	0.00389864	389	hypothetical protein
	AM1_3251	6.26053e-05	0.00389864	390	hypothetical protein
	AM1_C0335	6.26053e-05	0.00389864	391	hypothetical protein
	AM1_D0227	6.26065e-05	0.00389864	392	hypothetical protein
	AM1_4745	6.26116e-05	0.00389864	393	hypothetical protein
	AM1_E0097	6.26127e-05	0.00389864	394	hypothetical protein
	AM1_B0362	6.26152e-05	0.00389864	395	hypothetical protein
	AM1_5771	6.26188e-05	0.00389864	396	NAD dependent epimerase/dehydr
	AM1_5380	6.26191e-05	0.00389864	397	carbon dioxide concentrating m
	AM1_1270	6.2633e-05	0.00389864	398	hypothetical protein
	AM1_0386	6.26371e-05	0.00389864	399	ABC transporter, ATP-binding p
	AM1_4317	6.26371e-05	0.00389864	400	hypothetical protein
	AM1_4117	6.26401e-05	0.00389864	401	hypothetical protein
	AM1_E0201	6.26433e-05	0.00389864	402	hypothetical protein
	AM1_C0045	6.2646e-05	0.00389864	403	carbon-nitrogen hydrolase fami
	AM1_A0048	6.26469e-05	0.00389864	404	Glyoxalase/bleomycin resistanc
	AM1_B0292	6.26504e-05	0.00389864	405	hypothetical protein
	AM1_B0394	6.26621e-05	0.00389864	406	hypothetical protein
	AM1_D0071	6.26621e-05	0.00389864	407	hypothetical protein
	AM1_6265	6.2665e-05	0.00389864	408	FHA domain protein
	AM1_0373	6.26658e-05	0.00389864	409	glycosyl transferase, family 2
	AM1_D0050	6.2684e-05	0.00389864	410	hypothetical protein
	AM1_C0179	6.26872e-05	0.00389864	411	hypothetical protein
	AM1_B0256	6.2691e-05	0.00389864	412	hypothetical protein
	AM1_1080	6.2691e-05	0.00389864	413	hypothetical protein
	AM1_F0045	6.2691e-05	0.00389864	414	hypothetical protein
	AM1_G0049	6.27151e-05	0.00389864	415	hypothetical protein
	AM1_2710	6.27161e-05	0.00389864	416	sulfotransferase, putative
	AM1_2410	6.27195e-05	0.00389864	417	DNA modification methylase, pu
	AM1_B0350	6.27367e-05	0.00389864	418	hypothetical protein
	AM1_6019	6.27369e-05	0.00389864	419	general secretion pathway prot
	AM1_G0002	6.27438e-05	0.00389864	420	hypothetical protein
	AM1_G0099	6.27481e-05	0.00389864	421	hypothetical protein
	AM1_5774	6.27525e-05	0.00389864	422	methyltransferase putative
	AM1_4587	6.27646e-05	0.00389864	423	hypothetical protein
	AM1_A0079	6.2765e-05	0.00389864	424	trypsin-like serine protease,
	AM1_4834	6.27764e-05	0.00389864	425	hypothetical protein
	AM1_6278	6.27768e-05	0.00389864	426	transposase, putative
	AM1_H0102	6.27782e-05	0.00389864	427	lipase superfamily, putative
	AM1_1657	6.27874e-05	0.00389864	428	hypothetical protein
	AM1_6317	6.27874e-05	0.00389864	429	hypothetical protein
	AM1_E0098	6.27874e-05	0.00389864	430	hypothetical protein
	AM1_2291	6.27874e-05	0.00389864	431	hypothetical protein
	AM1_F0083	6.27874e-05	0.00389864	432	hypothetical protein
	AM1_A0263	6.27916e-05	0.00389864	433	hypothetical protein
	AM1_B0318	6.27949e-05	0.00389864	434	pentapeptide repeat protein
	AM1_5890	6.28029e-05	0.00389864	435	hypothetical protein
	AM1_5332	6.28126e-05	0.00389864	436	hypothetical protein
	AM1_A0323	6.28126e-05	0.00389864	437	hypothetical protein
	AM1_1588	6.28126e-05	0.00389864	438	hypothetical protein
	AM1_C0377	6.28126e-05	0.00389864	439	hypothetical protein
	AM1_0759	6.28173e-05	0.00389864	440	methyltransferase, putative
	AM1_H0069	6.28173e-05	0.00389864	441	hypothetical protein
	AM1_4445	6.28181e-05	0.00389864	442	hypothetical protein
	AM1_2584	6.28181e-05	0.00389864	443	hypothetical protein
	AM1_0052	6.28224e-05	0.00389864	444	hypothetical protein
	AM1_4523	6.28342e-05	0.00389864	445	hypothetical protein
	AM1_A0017	6.28346e-05	0.00389864	446	C-5 cytosine-specific DNA meth
	AM1_A0040	6.28375e-05	0.00389864	447	TPR domain protein, putative
	AM1_1147	6.28404e-05	0.00389864	448	hypothetical protein
	AM1_C0044	6.28404e-05	0.00389864	449	hypothetical protein
	AM1_1541	6.28404e-05	0.00389864	450	hypothetical protein
	AM1_C0361	6.28404e-05	0.00389864	451	hypothetical protein
	AM1_G0007	6.28587e-05	0.00389864	452	hypothetical protein
	AM1_5024	6.28614e-05	0.00389864	453	tryptophan halogenase, putativ
	AM1_A0380	6.28713e-05	0.00389864	454	hypothetical protein
	AM1_B0154	6.28713e-05	0.00389864	455	hypothetical protein
	AM1_C0199	6.28713e-05	0.00389864	456	hypothetical protein
	AM1_F0056	6.28713e-05	0.00389864	457	hypothetical protein
	AM1_1241	6.28713e-05	0.00389864	458	hypothetical protein
	AM1_4434	6.28713e-05	0.00389864	459	hypothetical protein
	AM1_H0024	6.28713e-05	0.00389864	460	hypothetical protein
	AM1_2102	6.28747e-05	0.00389864	461	hypothetical protein
	AM1_4835	6.2875e-05	0.00389864	462	glycosyl transferase, group 1
	AM1_H0034	6.28754e-05	0.00389864	463	hypothetical protein
	AM1_F0180	6.2879e-05	0.00389864	464	glyoxalase family protein, put
	AM1_C0068	6.28791e-05	0.00389864	465	hypothetical protein
	AM1_C0171	6.28968e-05	0.00389864	466	hypothetical protein
	AM1_6409	6.28968e-05	0.00389864	467	chorismate mutase
	AM1_B0290	6.29007e-05	0.00389864	468	hypothetical protein
	AM1_E0221	6.29033e-05	0.00389864	469	hypothetical protein
	AM1_4534	6.29092e-05	0.00389864	470	hypothetical protein
	AM1_A0359	6.29102e-05	0.00389864	471	hypothetical protein
T	AM1_1783	6.29102e-05	0.00584795	472	ribulose bisphosphate carboxyl
	AM1_0573	6.2911e-05	0.00584795	473	transcriptional regulator, Tet
	AM1_4553	6.29199e-05	0.00584795	474	hypothetical protein
	AM1_B0302	6.29328e-05	0.00584795	475	cytochrome P450 family
	AM1_C0344	6.29369e-05	0.00584795	476	hypothetical protein
	AM1_1304	6.29448e-05	0.00584795	477	high light inducible protein
	AM1_5585	6.29448e-05	0.00584795	478	hypothetical protein
	AM1_C0232	6.29448e-05	0.00584795	479	hypothetical protein
	AM1_C0118	6.29592e-05	0.00584795	480	phycocyanobilin lyase subunit
	AM1_6354	6.29642e-05	0.00584795	481	hypothetical protein
	AM1_B0357	6.29642e-05	0.00584795	482	hypothetical protein
	AM1_4105	6.29718e-05	0.00584795	483	hypothetical protein
	AM1_D0026	6.29718e-05	0.00584795	484	hypothetical protein
	AM1_4968	6.29724e-05	0.00584795	485	haemagglutination activity dom
	AM1_A0254	6.29924e-05	0.00584795	486	hypothetical protein
	AM1_B0258	6.30129e-05	0.00584795	487	hypothetical protein
	AM1_3792	6.30145e-05	0.00584795	488	hypothetical protein
	AM1_5723	6.30187e-05	0.00584795	489	hypothetical protein
	AM1_6262	6.30285e-05	0.00584795	490	pentapeptide repeat protein
	AM1_D0017	6.30299e-05	0.00584795	491	hypothetical protein
	AM1_2953	6.30329e-05	0.00584795	492	hypothetical protein
	AM1_4205	6.30329e-05	0.00584795	493	hypothetical protein
	AM1_4009	6.30336e-05	0.00584795	494	ABC transporter
	AM1_D0266	6.30414e-05	0.00584795	495	hypothetical protein
	AM1_5766	6.30503e-05	0.00584795	496	hypothetical protein
	AM1_5023	6.30522e-05	0.00584795	497	radical SAM domain protein
	AM1_0380	6.30524e-05	0.00584795	498	glycosyl transferase, group 1
	AM1_D0023	6.30567e-05	0.00584795	499	hypothetical protein
	AM1_2203	6.30677e-05	0.00584795	500	hypothetical protein
	AM1_3690	6.30677e-05	0.00584795	501	phage Tail Collar
	AM1_1333	6.30677e-05	0.00584795	502	hypothetical protein
	AM1_3954	6.30677e-05	0.00584795	503	hypothetical protein
	AM1_4087	6.30764e-05	0.00584795	504	hypothetical protein
	AM1_2688	6.30826e-05	0.00584795	505	ferredoxin, 2Fe-2S type
	AM1_C0042	6.30831e-05	0.00584795	506	hypothetical protein
	AM1_E0083	6.30909e-05	0.00584795	507	glycosyl transferase, group 2
	AM1_D0234	6.30981e-05	0.00584795	508	universal stress protein
	AM1_0246	6.3106e-05	0.00584795	509	hypothetical protein
	AM1_B0408	6.3106e-05	0.00584795	510	hypothetical protein
	AM1_1861	6.3106e-05	0.00584795	511	hypothetical protein
	AM1_1877	6.3106e-05	0.00584795	512	hypothetical protein
	AM1_C0194	6.31097e-05	0.00584795	513	hypothetical protein
	AM1_A0057	6.31122e-05	0.00584795	514	glycosyl transferase, WecB/Tag
	AM1_G0137	6.31132e-05	0.00584795	515	hypothetical protein
	AM1_C0332	6.31167e-05	0.00584795	516	hypothetical protein
	AM1_1666	6.3126e-05	0.00584795	517	hypothetical protein
	AM1_1149	6.31291e-05	0.00584795	518	hypothetical protein
	AM1_6199	6.31352e-05	0.00584795	519	diguanylate cyclase (GGDEF dom
	AM1_B0238	6.31358e-05	0.00584795	520	hypothetical protein
	AM1_5271	6.31403e-05	0.00584795	521	hypothetical protein
	AM1_4169	6.31483e-05	0.00584795	522	hypothetical protein
	AM1_4985	6.31483e-05	0.00584795	523	hypothetical protein
	AM1_G0052	6.31483e-05	0.00584795	524	hypothetical protein
	AM1_A0109	6.31483e-05	0.00584795	525	hypothetical protein
	AM1_5935	6.31483e-05	0.00584795	526	hypothetical protein
	AM1_4176	6.31664e-05	0.00584795	527	hypothetical protein
	AM1_5756	6.31732e-05	0.00584795	528	hypothetical protein
	AM1_A0179	6.31768e-05	0.00584795	529	acetyltransferase, gnat family
	AM1_1836	6.31881e-05	0.00584795	530	hypothetical protein
	AM1_0378	6.31933e-05	0.00584795	531	asparagine synthase, putative
	AM1_A0319	6.31951e-05	0.00584795	532	hypothetical protein
	AM1_4102	6.31952e-05	0.00584795	533	hypothetical protein
	AM1_4388	6.31952e-05	0.00584795	534	hypothetical protein
	AM1_E0200	6.31952e-05	0.00584795	535	hypothetical protein
	AM1_2629	6.31952e-05	0.00584795	536	photosystem II protein PsbJ
	AM1_5126	6.31952e-05	0.00584795	537	hypothetical protein
	AM1_A0357	6.31952e-05	0.00584795	538	hypothetical protein
	AM1_4378	6.31952e-05	0.00584795	539	hypothetical protein
	AM1_B0038	6.31952e-05	0.00584795	540	hypothetical protein
	AM1_1030	6.31981e-05	0.00584795	541	hypothetical protein
T	AM1_0132	6.3199e-05	0.00779727	542	proton-translocating NAD(P)H-q
	AM1_F0071	6.31994e-05	0.00779727	543	Fe2+/Zn2+ uptake regulation pr
	AM1_2409	6.32088e-05	0.00779727	544	hypothetical protein
	AM1_1215	6.32104e-05	0.00779727	545	hypothetical protein
	AM1_4077	6.32168e-05	0.00779727	546	hypothetical protein
	AM1_6277	6.32179e-05	0.00779727	547	hypothetical protein
	AM1_4443	6.32228e-05	0.00779727	548	hypothetical protein
	AM1_3822	6.32247e-05	0.00779727	549	molybdenum cofactor biosynthes
	AM1_A0311	6.32247e-05	0.00779727	550	hypothetical protein
	AM1_D0231	6.32258e-05	0.00779727	551	hypothetical protein
	AM1_B0301	6.32264e-05	0.00779727	552	haemagglutination activity dom
	AM1_B0368	6.3229e-05	0.00779727	553	hypothetical protein
	AM1_A0356	6.32474e-05	0.00779727	554	hypothetical protein
	AM1_2052	6.32474e-05	0.00779727	555	cytochrome b6f complex subunit
	AM1_4116	6.32629e-05	0.00779727	556	hypothetical protein
	AM1_6067	6.32683e-05	0.00779727	557	sensory transduction histidine
	AM1_0650	6.32786e-05	0.00779727	558	hypothetical protein
	AM1_4609	6.32801e-05	0.00779727	559	hypothetical protein
	AM1_C0060	6.32827e-05	0.00779727	560	glycosyl transferase, WecB/Tag
	AM1_E0067	6.32842e-05	0.00779727	561	hypothetical protein
	AM1_E0215	6.32875e-05	0.00779727	562	addiction module antitoxin, Ax
	AM1_1990	6.32894e-05	0.00779727	563	hypothetical protein
	AM1_2820	6.32894e-05	0.00779727	564	hypothetical protein
	AM1_6295	6.32894e-05	0.00779727	565	hypothetical protein
	AM1_1609	6.32975e-05	0.00779727	566	hypothetical protein
	AM1_E0192	6.33055e-05	0.00779727	567	pentapeptide repeat protein
	AM1_4182	6.33151e-05	0.00779727	568	hypothetical protein
	AM1_C0222	6.33151e-05	0.00779727	569	hypothetical protein
	AM1_C0004	6.33294e-05	0.00779727	570	rod shape-determining-related
	AM1_5736	6.33352e-05	0.00779727	571	hypothetical protein
	AM1_F0102	6.33352e-05	0.00779727	572	hypothetical protein
	AM1_E0169	6.33352e-05	0.00779727	573	hypothetical protein
	AM1_2525	6.33408e-05	0.00779727	574	hypothetical protein
	AM1_I0004	6.33408e-05	0.00779727	575	hypothetical protein
	AM1_3926	6.33414e-05	0.00779727	576	phosphopantetheinyl transferas
	AM1_4111	6.33414e-05	0.00779727	577	hypothetical protein
	AM1_G0111	6.33434e-05	0.00779727	578	serine/threonine protein kinas
	AM1_D0098	6.33486e-05	0.00779727	579	hypothetical protein
	AM1_1357	6.33506e-05	0.00779727	580	general secretion pathway prot
	AM1_C0214	6.33526e-05	0.00779727	581	hypothetical protein
	AM1_E0214	6.33526e-05	0.00779727	582	hypothetical protein
	AM1_B0415	6.33642e-05	0.00779727	583	hypothetical protein
	AM1_6087	6.3365e-05	0.00779727	584	hypothetical protein
	AM1_6236	6.33668e-05	0.00779727	585	hypothetical protein
	AM1_D0018	6.33754e-05	0.00779727	586	hypothetical protein
	AM1_2673	6.33765e-05	0.00779727	587	transcriptional regulator, Tet
	AM1_4549	6.33765e-05	0.00779727	588	MutT/nudix hydroxylase family
	AM1_2273	6.33779e-05	0.00779727	589	hypothetical protein
	AM1_5433	6.33823e-05	0.00779727	590	hypothetical protein
	AM1_2785	6.33854e-05	0.00779727	591	hypothetical protein
	AM1_A0078	6.33854e-05	0.00779727	592	hypothetical protein
	AM1_B0321	6.33854e-05	0.00779727	593	hypothetical protein
	AM1_2811	6.33878e-05	0.00779727	594	hypothetical protein
	AM1_2272	6.33881e-05	0.00779727	595	hypothetical protein
	AM1_2815	6.3393e-05	0.00779727	596	hypothetical protein
	AM1_B0376	6.3393e-05	0.00779727	597	hypothetical protein
	AM1_3256	6.33971e-05	0.00779727	598	hypothetical protein
	AM1_0631	6.33979e-05	0.00779727	599	hypothetical protein
	AM1_6270	6.34014e-05	0.00779727	600	hypothetical protein
	AM1_F0187	6.34014e-05	0.00779727	601	hypothetical protein
	AM1_1923	6.34014e-05	0.00779727	602	hypothetical protein
	AM1_1106	6.34089e-05	0.00779727	603	response regulator receiver do
	AM1_B0307	6.34152e-05	0.00779727	604	WD-repeat protein
	AM1_4308	6.34176e-05	0.00779727	605	hypothetical protein
	AM1_3062	6.34203e-05	0.00779727	606	hypothetical protein
	AM1_D0042	6.34267e-05	0.00779727	607	hypothetical protein
	AM1_D0022	6.34288e-05	0.00779727	608	hypothetical protein
	AM1_2888	6.34321e-05	0.00779727	609	hypothetical protein
	AM1_5770	6.34328e-05	0.00779727	610	polysaccharide biosynthesis pr
	AM1_4015	6.34339e-05	0.00779727	611	hypothetical protein
	AM1_D0278	6.34339e-05	0.00779727	612	hypothetical protein
	AM1_5722	6.34384e-05	0.00779727	613	hypothetical protein
	AM1_5845	6.34407e-05	0.00779727	614	hypothetical protein
	AM1_0269	6.34407e-05	0.00779727	615	hypothetical protein
	AM1_4115	6.34433e-05	0.00779727	616	hypothetical protein
	AM1_5204	6.34457e-05	0.00779727	617	hypothetical protein
	AM1_4262	6.34461e-05	0.00779727	618	hypothetical protein
	AM1_6160	6.34512e-05	0.00779727	619	hypothetical protein
	AM1_G0047	6.34542e-05	0.00779727	620	protease, putative
	AM1_6246	6.34554e-05	0.00779727	621	hypothetical protein
	AM1_0416	6.34579e-05	0.00779727	622	DnaJ-like protein
	AM1_B0223	6.34644e-05	0.00779727	623	hypothetical protein
	AM1_C0256	6.34644e-05	0.00779727	624	hypothetical protein
	AM1_6028	6.34661e-05	0.00779727	625	sulfotransferase family cytoso
	AM1_C0359	6.34742e-05	0.00779727	626	hypothetical protein
	AM1_C0093	6.34786e-05	0.00779727	627	Phycobilisome linker protein
	AM1_C0216	6.34786e-05	0.00779727	628	Phycobilisome linker protein
	AM1_A0005	6.34816e-05	0.00779727	629	rod shape-determining protein
	AM1_F0084	6.34816e-05	0.00779727	630	HNH endonuclease family protei
	AM1_B0071	6.34837e-05	0.00779727	631	hypothetical protein
	AM1_0237	6.34852e-05	0.00779727	632	hypothetical protein
	AM1_B0146	6.34914e-05	0.00779727	633	cobalamin synthesis protein/P4
	AM1_2889	6.34932e-05	0.00779727	634	photosystem II D1 protein PsbA
	AM1_1100	6.34974e-05	0.00779727	635	hypothetical protein
	AM1_4937	6.34986e-05	0.00779727	636	hypothetical protein
	AM1_4869	6.35018e-05	0.00779727	637	hypothetical protein
	AM1_C0126	6.35018e-05	0.00779727	638	hypothetical protein
	AM1_3709	6.35018e-05	0.00779727	639	hypothetical protein
	AM1_E0055	6.35018e-05	0.00779727	640	hypothetical protein
	AM1_0383	6.35061e-05	0.00779727	641	hypothetical protein
	AM1_A0304	6.35072e-05	0.00779727	642	hexose oxidase
	AM1_2500	6.35081e-05	0.00779727	643	hypothetical protein
	AM1_B0179	6.35098e-05	0.00779727	644	dihydroorotase, multifunctiona
	AM1_1523	6.35115e-05	0.00779727	645	hypothetical protein
	AM1_0194	6.3512e-05	0.00779727	646	hypothetical protein
	AM1_1168	6.3512e-05	0.00779727	647	hypothetical protein
	AM1_G0148	6.3512e-05	0.00779727	648	hypothetical protein
	AM1_3380	6.35133e-05	0.00779727	649	hypothetical protein
	AM1_H0078	6.35222e-05	0.00779727	650	hypothetical protein
	AM1_6264	6.3527e-05	0.00779727	651	exonuclease
	AM1_3074	6.35304e-05	0.00779727	652	zinc ABC transporter, permease
	AM1_1471	6.35349e-05	0.00779727	653	hypothetical protein
	AM1_5498	6.35349e-05	0.00779727	654	conserved hypothetical domain
	AM1_E0052	6.35349e-05	0.00779727	655	hypothetical protein
	AM1_6294	6.35391e-05	0.00779727	656	GUN4-like family protein
	AM1_3613	6.35417e-05	0.00779727	657	hypothetical protein
	AM1_6243	6.35514e-05	0.00779727	658	hypothetical protein
	AM1_C0027	6.35549e-05	0.00779727	659	hypothetical protein
	AM1_6201	6.35615e-05	0.00779727	660	hypothetical protein
	AM1_B0306	6.35698e-05	0.00779727	661	hypothetical protein
	AM1_D0113	6.35698e-05	0.00779727	662	hypothetical protein
	AM1_4090	6.35698e-05	0.00779727	663	hypothetical protein
	AM1_C0250	6.35698e-05	0.00779727	664	hypothetical protein
	AM1_C0181	6.35734e-05	0.00779727	665	hypothetical protein
	AM1_3615	6.3581e-05	0.00779727	666	hypothetical protein
	AM1_4782	6.35822e-05	0.00779727	667	hypothetical protein
	AM1_B0028	6.35824e-05	0.00779727	668	chromosome partitioning protei
	AM1_0127	6.35856e-05	0.00779727	669	hypothetical protein
	AM1_G0136	6.35856e-05	0.00779727	670	hypothetical protein
	AM1_G0107	6.35907e-05	0.00779727	671	hypothetical protein
	AM1_1035	6.35907e-05	0.00779727	672	hypothetical protein
	AM1_E0070	6.35907e-05	0.00779727	673	hypothetical protein
	AM1_D0086	6.3593e-05	0.00779727	674	TPR domain protein
	AM1_D0129	6.35952e-05	0.00779727	675	hypothetical protein
	AM1_2443	6.35969e-05	0.00779727	676	hypothetical protein
	AM1_5395	6.35986e-05	0.00779727	677	hypothetical protein
	AM1_C0128	6.35986e-05	0.00779727	678	hypothetical protein
	AM1_B0316	6.3601e-05	0.00779727	679	pentapeptide repeat protein
	AM1_B0018	6.36022e-05	0.00779727	680	hypothetical protein
	AM1_6301	6.36045e-05	0.00779727	681	hypothetical protein
	AM1_F0080	6.36045e-05	0.00779727	682	hypothetical protein
	AM1_2101	6.36054e-05	0.00779727	683	hypothetical protein
	AM1_C0289	6.36068e-05	0.00779727	684	hypothetical protein
	AM1_E0010	6.36068e-05	0.00779727	685	hypothetical protein
	AM1_C0102	6.36086e-05	0.00779727	686	phycobilisome rod-core linker
	AM1_3046	6.36117e-05	0.00779727	687	diguanylate cyclase
	AM1_B0377	6.36189e-05	0.00779727	688	hypothetical protein
	AM1_5907	6.36218e-05	0.00779727	689	hypothetical protein
	AM1_5984	6.36218e-05	0.00779727	690	hypothetical protein
	AM1_F0119	6.36227e-05	0.00779727	691	Glyoxalase/bleomycin resistanc
	AM1_E0087	6.36261e-05	0.00779727	692	PIN domain protein
	AM1_E0091	6.36295e-05	0.00779727	693	Conserved CobQ/CobB/MinD/ParA
	AM1_B0029	6.36295e-05	0.00779727	694	hypothetical protein
	AM1_C0353	6.36322e-05	0.00779727	695	DNA-binding protein HU
	AM1_2405	6.3644e-05	0.00779727	696	acetyltransferase, putative
	AM1_5816	6.36517e-05	0.00779727	697	hypothetical protein
	AM1_2220	6.36517e-05	0.00779727	698	hypothetical protein
	AM1_A0082	6.36517e-05	0.00779727	699	hypothetical protein
	AM1_4552	6.36517e-05	0.00779727	700	hypothetical protein
	AM1_5220	6.36517e-05	0.00779727	701	hypothetical protein
	AM1_2205	6.36555e-05	0.00779727	702	hypothetical protein
	AM1_E0042	6.36555e-05	0.00779727	703	hypothetical protein
	AM1_3066	6.36581e-05	0.00779727	704	hypothetical protein
	AM1_0045	6.36628e-05	0.00779727	705	hypothetical protein
	AM1_1123	6.36628e-05	0.00779727	706	hypothetical protein
	AM1_E0209	6.36672e-05	0.00779727	707	hypothetical protein
	AM1_A0322	6.36676e-05	0.00779727	708	hypothetical protein
	AM1_H0019	6.36817e-05	0.00779727	709	hypothetical protein
	AM1_3318	6.36838e-05	0.00779727	710	type IV pilin protein, putativ
	AM1_3619	6.36974e-05	0.00779727	711	hypothetical protein
	AM1_D0002	6.36974e-05	0.00779727	712	hypothetical protein
	AM1_4925	6.36999e-05	0.00779727	713	alkylated DNA repair protein
	AM1_G0023	6.37006e-05	0.00779727	714	hypothetical protein
	AM1_4787	6.37006e-05	0.00779727	715	hypothetical protein
	AM1_5070	6.37048e-05	0.00779727	716	hypothetical protein
	AM1_4980	6.37086e-05	0.00779727	717	diguanylate cyclase/phosphodie
	AM1_2607	6.37105e-05	0.00779727	718	hypothetical protein
	AM1_G0129	6.37105e-05	0.00779727	719	NAD-dependent epimerase/dehydr
	AM1_3518	6.37105e-05	0.00779727	720	hypothetical protein
	AM1_E0038	6.37121e-05	0.00779727	721	haemagglutination activity dom
	AM1_A0066	6.37123e-05	0.00779727	722	riboflavin biosynthesis protei
	AM1_5021	6.37187e-05	0.00779727	723	hypothetical protein
	AM1_H0079	6.37187e-05	0.00779727	724	hypothetical protein
	AM1_C0321	6.37187e-05	0.00779727	725	hypothetical protein
	AM1_5776	6.3724e-05	0.00779727	726	glycosyl transferase, group 2
	AM1_2426	6.3728e-05	0.00779727	727	TPR domain protein, putative
	AM1_3813	6.37285e-05	0.00779727	728	hypothetical protein
	AM1_6343	6.37289e-05	0.00779727	729	hypothetical protein
	AM1_1936	6.37332e-05	0.00779727	730	hypothetical protein
	AM1_1212	6.37333e-05	0.00779727	731	hypothetical protein
	AM1_2717	6.37361e-05	0.00779727	732	polysaccharide biosynthesis pr
	AM1_F0072	6.37401e-05	0.00779727	733	cobalamin synthesis protein/P4
	AM1_B0213	6.37413e-05	0.00779727	734	hypothetical protein
	AM1_E0141	6.37413e-05	0.00779727	735	hypothetical protein
	AM1_6061	6.37493e-05	0.00779727	736	hypothetical protein
	AM1_2663	6.37523e-05	0.00779727	737	transcriptional regulator, Lys
	AM1_A0321	6.37548e-05	0.00779727	738	hypothetical protein
	AM1_A0039	6.37587e-05	0.00779727	739	hypothetical protein
	AM1_2715	6.37675e-05	0.00779727	740	polysaccharide deacetylase
	AM1_1581	6.37678e-05	0.00779727	741	hypothetical protein
	AM1_E0061	6.37735e-05	0.00779727	742	hypothetical protein
	AM1_5408	6.3776e-05	0.00779727	743	acetyltransferase, GNAT family
	AM1_1774	6.37818e-05	0.00779727	744	hypothetical protein
	AM1_B0027	6.37856e-05	0.00779727	745	CobQ/CobB/MinD/ParA family pro
	AM1_1543	6.37878e-05	0.00779727	746	hypothetical protein
	AM1_D0074	6.37878e-05	0.00779727	747	hypothetical protein
	AM1_0503	6.37899e-05	0.00779727	748	hypothetical protein
	AM1_6221	6.37927e-05	0.00779727	749	hypothetical protein
	AM1_A0221	6.37927e-05	0.00779727	750	hypothetical protein
	AM1_1356	6.37927e-05	0.00779727	751	hypothetical protein
	AM1_0612	6.37927e-05	0.00779727	752	hypothetical protein
	AM1_G0104	6.37927e-05	0.00779727	753	hypothetical protein
	AM1_0883	6.37927e-05	0.00779727	754	hypothetical protein
	AM1_2256	6.37943e-05	0.00779727	755	hypothetical protein
	AM1_C0059	6.37959e-05	0.00779727	756	hypothetical protein
	AM1_6073	6.37977e-05	0.00779727	757	hypothetical protein
	AM1_6042	6.38007e-05	0.00779727	758	hypothetical protein
	AM1_C0012	6.38008e-05	0.00779727	759	helix-turn-helix domain protei
	AM1_5726	6.38015e-05	0.00779727	760	lipopolysaccharide biosynthesi
T	AM1_3622	6.38084e-05	0.00974659	761	DegT/DnrJ/EryC1/StrS aminotran
	AM1_3747	6.38084e-05	0.00974659	762	hypothetical protein
	AM1_2541	6.38103e-05	0.00974659	763	hypothetical protein
	AM1_A0245	6.38124e-05	0.00974659	764	holo-acyl-carrier-protein synt
	AM1_F0153	6.38124e-05	0.00974659	765	hypothetical protein
	AM1_1815	6.38183e-05	0.00974659	766	hypothetical protein
	AM1_1671	6.38224e-05	0.00974659	767	hypothetical protein
	AM1_6072	6.38321e-05	0.00974659	768	hypothetical protein
	AM1_1060	6.3835e-05	0.00974659	769	hypothetical protein
	AM1_B0031	6.3835e-05	0.00974659	770	hypothetical protein
	AM1_E0180	6.3835e-05	0.00974659	771	hypothetical protein
	AM1_A0036	6.38368e-05	0.00974659	772	hypothetical protein
	AM1_B0312	6.38416e-05	0.00974659	773	hypothetical protein
	AM1_0429	6.38448e-05	0.00974659	774	rare lipoprotein A, putative
	AM1_2583	6.38529e-05	0.00974659	775	DNA-cytosine methyltransferase
	AM1_E0075	6.38533e-05	0.00974659	776	hypothetical protein
	AM1_A0110	6.38552e-05	0.00974659	777	hypothetical protein
	AM1_0692	6.38567e-05	0.00974659	778	hypothetical protein
	AM1_3841	6.38582e-05	0.00974659	779	HAD-superfamily hydrolase subf
	AM1_5391	6.38582e-05	0.00974659	780	hypothetical protein
	AM1_B0359	6.38582e-05	0.00974659	781	hypothetical protein
	AM1_0238	6.38586e-05	0.00974659	782	hypothetical protein
	AM1_A0097	6.38615e-05	0.00974659	783	hypothetical protein
	AM1_A0238	6.38661e-05	0.00974659	784	hypothetical protein
	AM1_4180	6.38661e-05	0.00974659	785	hypothetical protein
	AM1_4148	6.38747e-05	0.00974659	786	hypothetical protein
	AM1_A0166	6.38747e-05	0.00974659	787	hypothetical protein
	AM1_C0137	6.38747e-05	0.00974659	788	hypothetical protein
	AM1_C0237	6.38747e-05	0.00974659	789	hypothetical protein
	AM1_D0146	6.38747e-05	0.00974659	790	hypothetical protein
	AM1_G0125	6.38747e-05	0.00974659	791	hypothetical protein
	AM1_4359	6.38807e-05	0.00974659	792	hypothetical protein
	AM1_1587	6.38826e-05	0.00974659	793	hypothetical protein
	AM1_B0367	6.3887e-05	0.00974659	794	hypothetical protein
	AM1_4010	6.38878e-05	0.00974659	795	heterocyst differentiation pro
	AM1_0397	6.38884e-05	0.00974659	796	hypothetical protein
	AM1_3883	6.38899e-05	0.00974659	797	hypothetical protein
	AM1_B0245	6.38899e-05	0.00974659	798	hypothetical protein
	AM1_4628	6.38899e-05	0.00974659	799	hypothetical protein
	AM1_D0127	6.38912e-05	0.00974659	800	hypothetical protein
	AM1_F0055	6.38933e-05	0.00974659	801	transcriptional repressor SmtB
	AM1_C0110	6.38966e-05	0.00974659	802	hypothetical protein
	AM1_2355	6.39008e-05	0.00974659	803	hypothetical protein
	AM1_B0100	6.39058e-05	0.00974659	804	hypothetical protein
	AM1_3959	6.39086e-05	0.00974659	805	hypothetical protein
	AM1_3171	6.39087e-05	0.00974659	806	hypothetical protein
	AM1_1099	6.39123e-05	0.00974659	807	hypothetical protein
	AM1_0388	6.39131e-05	0.00974659	808	hypothetical protein
	AM1_3919	6.39169e-05	0.00974659	809	hypothetical protein
	AM1_5163	6.39191e-05	0.00974659	810	hypothetical protein
	AM1_1146	6.39209e-05	0.00974659	811	Dioxygenase subfamily protein
	AM1_3295	6.39283e-05	0.00974659	812	hypothetical protein
	AM1_4631	6.39283e-05	0.00974659	813	hypothetical protein
	AM1_5641	6.39283e-05	0.00974659	814	hypothetical protein
	AM1_0229	6.39315e-05	0.00974659	815	hypothetical protein
	AM1_6105	6.39353e-05	0.00974659	816	hypothetical protein
	AM1_0262	6.39402e-05	0.00974659	817	hypothetical protein
	AM1_E0092	6.39425e-05	0.00974659	818	hypothetical protein
	AM1_C0160	6.39454e-05	0.00974659	819	hypothetical protein
	AM1_E0171	6.39454e-05	0.00974659	820	hypothetical protein
	AM1_3319	6.39483e-05	0.00974659	821	hypothetical protein
	AM1_5566	6.39546e-05	0.00974659	822	hypothetical protein
	AM1_C0182	6.39546e-05	0.00974659	823	hypothetical protein
	AM1_G0076	6.39546e-05	0.00974659	824	hypothetical protein
	AM1_3253	6.39631e-05	0.00974659	825	TPR domain protein
	AM1_0230	6.39638e-05	0.00974659	826	hypothetical protein
	AM1_0245	6.39704e-05	0.00974659	827	phage integrase family protein
	AM1_H0106	6.39746e-05	0.00974659	828	M23 peptidase domain protein
	AM1_B0257	6.39774e-05	0.00974659	829	hypothetical protein
	AM1_F0112	6.39783e-05	0.00974659	830	hypothetical protein
	AM1_6263	6.39796e-05	0.00974659	831	ribose 5-phosphate isomerase B
	AM1_0207	6.39834e-05	0.00974659	832	hypothetical protein
	AM1_1544	6.39834e-05	0.00974659	833	hypothetical protein
	AM1_2487	6.39857e-05	0.00974659	834	hypothetical protein
	AM1_E0068	6.39865e-05	0.00974659	835	hypothetical protein
	AM1_5333	6.3987e-05	0.00974659	836	pentapeptide repeat protein
	AM1_2411	6.39901e-05	0.00974659	837	hypothetical protein
	AM1_6336	6.39945e-05	0.00974659	838	universal stress family protei
	AM1_3865	6.39957e-05	0.00974659	839	hypothetical protein
	AM1_5727	6.39961e-05	0.00974659	840	glycosyl transferase, group 1
	AM1_D0128	6.39968e-05	0.00974659	841	chromosome partitioning protei
	AM1_D0008	6.40038e-05	0.00974659	842	hypothetical protein
	AM1_3933	6.40066e-05	0.00974659	843	pentapeptide repeat domain pro
	AM1_1583	6.4009e-05	0.00974659	844	hypothetical protein
	AM1_2275	6.4012e-05	0.00974659	845	hypothetical protein
	AM1_F0037	6.4015e-05	0.00974659	846	hypothetical protein
	AM1_3063	6.40184e-05	0.00974659	847	hypothetical protein
	AM1_1067	6.40186e-05	0.00974659	848	hypothetical protein
T	AM1_2025	6.40324e-05	0.0116959	849	ferredoxin, 2Fe-2S type
	AM1_A0192	6.40388e-05	0.0116959	850	transposase, putative
	AM1_D0252	6.4042e-05	0.0116959	851	YeeE/YedE family membrane prot
	AM1_0905	6.40433e-05	0.0116959	852	hypothetical protein
	AM1_2166	6.4049e-05	0.0116959	853	photosystem II D1 protein PsbA
	AM1_6118	6.40543e-05	0.0116959	854	hypothetical protein
	AM1_F0111	6.40558e-05	0.0116959	855	hypothetical protein
	AM1_1332	6.40564e-05	0.0116959	856	hypothetical protein
	AM1_2132	6.40688e-05	0.0116959	857	hypothetical protein
	AM1_2425	6.40688e-05	0.0116959	858	hypothetical protein
	AM1_B0309	6.40688e-05	0.0116959	859	hypothetical protein
	AM1_0640	6.40688e-05	0.0116959	860	hypothetical protein
	AM1_0757	6.40688e-05	0.0116959	861	hypothetical protein
	AM1_2540	6.40688e-05	0.0116959	862	hypothetical protein
	AM1_2604	6.40688e-05	0.0116959	863	addiction module toxin, Txe/Yo
	AM1_4457	6.40688e-05	0.0116959	864	hypothetical protein
	AM1_5415	6.40688e-05	0.0116959	865	hypothetical protein
	AM1_5866	6.40688e-05	0.0116959	866	hypothetical protein
	AM1_B0323	6.40688e-05	0.0116959	867	chromosome partitioning protei
	AM1_C0168	6.40688e-05	0.0116959	868	hypothetical protein
	AM1_3258	6.40688e-05	0.0116959	869	hypothetical protein
	AM1_4881	6.40688e-05	0.0116959	870	hypothetical protein
	AM1_6017	6.40688e-05	0.0116959	871	hypothetical protein
	AM1_B0198	6.40688e-05	0.0116959	872	hypothetical protein
	AM1_4999	6.40688e-05	0.0116959	873	hypothetical protein
	AM1_D0006	6.40824e-05	0.0116959	874	hypothetical protein
	AM1_H0018	6.40874e-05	0.0116959	875	hypothetical protein
	AM1_2761	6.40881e-05	0.0116959	876	hypothetical protein
	AM1_F0130	6.40883e-05	0.0116959	877	streptomycin biosynthesis oper
	AM1_A0118	6.40889e-05	0.0116959	878	hypothetical protein
	AM1_5568	6.40967e-05	0.0116959	879	hypothetical protein
	AM1_2097	6.40981e-05	0.0116959	880	transposase, putative
	AM1_6233	6.40999e-05	0.0116959	881	hypothetical protein
	AM1_A0071	6.41068e-05	0.0116959	882	RNA-binding protein
	AM1_B0269	6.41078e-05	0.0116959	883	hypothetical protein
	AM1_C0053	6.41093e-05	0.0116959	884	hypothetical protein
	AM1_B0363	6.41099e-05	0.0116959	885	hypothetical protein
	AM1_C0073	6.41135e-05	0.0116959	886	hypothetical protein
	AM1_1520	6.41135e-05	0.0116959	887	hypothetical protein
	AM1_C0227	6.41135e-05	0.0116959	888	hypothetical protein
	AM1_1020	6.41148e-05	0.0116959	889	hypothetical protein
	AM1_1975	6.4117e-05	0.0116959	890	hypothetical protein
	AM1_0834	6.41178e-05	0.0116959	891	hypothetical protein
	AM1_A0253	6.41178e-05	0.0116959	892	hypothetical protein
	AM1_2329	6.4123e-05	0.0116959	893	hypothetical protein
	AM1_D0275	6.4123e-05	0.0116959	894	hypothetical protein
	AM1_2917	6.41238e-05	0.0116959	895	hypothetical protein
	AM1_1631	6.41279e-05	0.0116959	896	hypothetical protein
	AM1_1310	6.41303e-05	0.0116959	897	hypothetical protein
	AM1_2548	6.41377e-05	0.0116959	898	hypothetical protein
	AM1_A0210	6.41377e-05	0.0116959	899	hypothetical protein
	AM1_E0056	6.41377e-05	0.0116959	900	hypothetical protein
	AM1_4776	6.4139e-05	0.0116959	901	hypothetical protein
	AM1_1516	6.4141e-05	0.0116959	902	hypothetical protein
	AM1_1131	6.41421e-05	0.0116959	903	ferric uptake regulation prote
	AM1_1771	6.41485e-05	0.0116959	904	hypothetical protein
	AM1_4034	6.41485e-05	0.0116959	905	hypothetical protein
	AM1_4883	6.41485e-05	0.0116959	906	hypothetical protein
	AM1_C0165	6.41485e-05	0.0116959	907	hypothetical protein
	AM1_C0306	6.41485e-05	0.0116959	908	hypothetical protein
	AM1_H0077	6.41485e-05	0.0116959	909	hypothetical protein
	AM1_2146	6.41485e-05	0.0116959	910	hypothetical protein
	AM1_4307	6.41485e-05	0.0116959	911	TPR domain protein
	AM1_6396	6.41485e-05	0.0116959	912	hypothetical protein
	AM1_3899	6.41502e-05	0.0116959	913	pentapeptide repeat protein
	AM1_2755	6.41591e-05	0.0116959	914	hypothetical protein
	AM1_1639	6.41605e-05	0.0116959	915	diguanylate cyclase (GGDEF)
	AM1_5184	6.41633e-05	0.0116959	916	hypothetical protein
	AM1_A0088	6.41633e-05	0.0116959	917	hypothetical protein
	AM1_B0140	6.41633e-05	0.0116959	918	hypothetical protein
	AM1_C0163	6.41633e-05	0.0116959	919	hypothetical protein
	AM1_E0172	6.41633e-05	0.0116959	920	hypothetical protein
	AM1_3431	6.41633e-05	0.0116959	921	hypothetical protein
	AM1_A0350	6.41633e-05	0.0116959	922	hypothetical protein
	AM1_E0156	6.41633e-05	0.0116959	923	hypothetical protein
	AM1_4244	6.41633e-05	0.0116959	924	hypothetical protein
	AM1_E0047	6.41653e-05	0.0116959	925	hypothetical protein
	AM1_3216	6.41695e-05	0.0116959	926	hypothetical protein
	AM1_B0057	6.41695e-05	0.0116959	927	hypothetical protein
	AM1_4602	6.41786e-05	0.0116959	928	hypothetical protein
	AM1_F0120	6.41806e-05	0.0116959	929	cytochrome P450 family protein
	AM1_3675	6.41879e-05	0.0116959	930	hypothetical protein
	AM1_E0017	6.41879e-05	0.0116959	931	hypothetical protein
	AM1_0185	6.41879e-05	0.0116959	932	hypothetical protein
	AM1_6290	6.41907e-05	0.0116959	933	hypothetical protein
	AM1_A0124	6.41922e-05	0.0116959	934	acriflavin resistance protein,
	AM1_B0407	6.41944e-05	0.0116959	935	hypothetical protein
	AM1_5706	6.41975e-05	0.0116959	936	hypothetical protein
	AM1_C0099	6.42017e-05	0.0116959	937	phycocyanin, alpha subunit
	AM1_C0191	6.42017e-05	0.0116959	938	phycocyanin, alpha subunit
	AM1_4081	6.42075e-05	0.0116959	939	hypothetical protein
	AM1_6190	6.42088e-05	0.0116959	940	hypothetical protein
	AM1_1145	6.42089e-05	0.0116959	941	hypothetical protein
	AM1_C0016	6.4211e-05	0.0116959	942	hypothetical protein
	AM1_2711	6.42121e-05	0.0116959	943	Polysaccharide biosynthesis pr
	AM1_4990	6.42121e-05	0.0116959	944	hypothetical protein
	AM1_A0099	6.42121e-05	0.0116959	945	hypothetical protein
	AM1_F0014	6.42121e-05	0.0116959	946	hypothetical protein
	AM1_2055	6.42121e-05	0.0116959	947	hypothetical protein
	AM1_2547	6.42149e-05	0.0116959	948	hypothetical protein
	AM1_0155	6.4216e-05	0.0116959	949	ion transport protein, putativ
	AM1_6078	6.42217e-05	0.0116959	950	TPR domain protein, putative
	AM1_6276	6.42243e-05	0.0116959	951	hypothetical protein
	AM1_0513	6.42258e-05	0.0116959	952	Mov34/MPN/PAD-1 family protein
	AM1_C0244	6.42298e-05	0.0116959	953	hypothetical protein
	AM1_6119	6.42302e-05	0.0116959	954	NADH dehydrogenase/oxidoreduct
	AM1_4832	6.42314e-05	0.0116959	955	virulence factor MviN, putativ
	AM1_2982	6.42331e-05	0.0116959	956	hypothetical protein
T	AM1_4040	6.42331e-05	0.0136452	957	hypothetical protein
	AM1_3280	6.42357e-05	0.0136452	958	carbon dioxide concentrating m
	AM1_A0189	6.42357e-05	0.0136452	959	hypothetical protein
	AM1_C0098	6.42357e-05	0.0136452	960	phycocyanin, beta subunit
	AM1_C0212	6.42357e-05	0.0136452	961	phycocyanin, beta subunit
	AM1_0900	6.42357e-05	0.0136452	962	hypothetical protein
	AM1_2281	6.42357e-05	0.0136452	963	hypothetical protein
	AM1_0075	6.42405e-05	0.0136452	964	haemagglutination activity dom
	AM1_3612	6.42407e-05	0.0136452	965	hypothetical protein
	AM1_4864	6.4242e-05	0.0136452	966	hypothetical protein
	AM1_0030	6.42462e-05	0.0136452	967	pentapeptide repeat protein
	AM1_0105	6.42516e-05	0.0136452	968	hypothetical protein
	AM1_B0356	6.42517e-05	0.0136452	969	tyrosinase, putative
	AM1_B0372	6.42527e-05	0.0136452	970	hypothetical protein
	AM1_6146	6.42581e-05	0.0136452	971	probable oxidoreductase
	AM1_0762	6.42583e-05	0.0136452	972	transposase, putative
	AM1_4162	6.42587e-05	0.0136452	973	hypothetical protein
	AM1_3184	6.42621e-05	0.0136452	974	hypothetical protein
	AM1_5877	6.42641e-05	0.0136452	975	hypothetical protein
	AM1_5954	6.42641e-05	0.0136452	976	hypothetical protein
	AM1_E0168	6.42641e-05	0.0136452	977	hypothetical protein
	AM1_4677	6.42642e-05	0.0136452	978	hypothetical protein
	AM1_3477	6.42684e-05	0.0136452	979	hypothetical protein
	AM1_3526	6.42684e-05	0.0136452	980	hypothetical protein
	AM1_5432	6.42684e-05	0.0136452	981	hypothetical protein
	AM1_E0191	6.42684e-05	0.0136452	982	hypothetical protein
	AM1_3872	6.42684e-05	0.0136452	983	hypothetical protein
	AM1_4775	6.42684e-05	0.0136452	984	hypothetical protein
	AM1_2099	6.42703e-05	0.0136452	985	transcriptional regulator cont
	AM1_4112	6.42703e-05	0.0136452	986	hypothetical protein
	AM1_D0123	6.42706e-05	0.0136452	987	transcriptional regulator, Crp
	AM1_D0095	6.42729e-05	0.0136452	988	HAD-superfamily subfamily IIA
	AM1_F0049	6.42759e-05	0.0136452	989	hypothetical protein
	AM1_2978	6.42766e-05	0.0136452	990	hypothetical protein
	AM1_5761	6.42779e-05	0.0136452	991	UDP-N-acetyl-D-mannosamine 6-d
	AM1_B0016	6.42836e-05	0.0136452	992	hypothetical protein
	AM1_5850	6.42853e-05	0.0136452	993	hypothetical protein
	AM1_F0097	6.42891e-05	0.0136452	994	xenobiotic reductase B
	AM1_0683	6.42901e-05	0.0136452	995	IS1 transposase, putative
	AM1_2285	6.42901e-05	0.0136452	996	IS1 transposase
	AM1_2769	6.42901e-05	0.0136452	997	hypothetical protein
	AM1_4096	6.42928e-05	0.0136452	998	hypothetical protein
	AM1_G0092	6.42928e-05	0.0136452	999	hypothetical protein
	AM1_B0358	6.42928e-05	0.0136452	1000	hypothetical protein
	AM1_3061	6.42935e-05	0.0136452	1001	hypothetical protein
	AM1_4260	6.42965e-05	0.0136452	1002	hypothetical protein
	AM1_5536	6.42969e-05	0.0136452	1003	hypothetical protein
	AM1_3530	6.42971e-05	0.0136452	1004	hypothetical protein
	AM1_D0068	6.43004e-05	0.0136452	1005	hypothetical protein
T	AM1_1792	6.4301e-05	0.0155945	1006	ATP-dependent protease La (LON
	AM1_2145	6.43031e-05	0.0155945	1007	alpha/beta hydrolase fold
	AM1_6084	6.43044e-05	0.0155945	1008	hypothetical protein
	AM1_4605	6.43066e-05	0.0155945	1009	hypothetical protein
	AM1_3144	6.43068e-05	0.0155945	1010	hypothetical protein
	AM1_C0117	6.43074e-05	0.0155945	1011	R-phycocyanin-2 subunit alpha
	AM1_C0172	6.43074e-05	0.0155945	1012	hypothetical protein
	AM1_0198	6.43085e-05	0.0155945	1013	hypothetical protein
	AM1_A0176	6.43088e-05	0.0155945	1014	acetyltransferase, GNAT family
	AM1_A0295	6.43115e-05	0.0155945	1015	Mo-dependent nitrogenase C-ter
	AM1_2906	6.43132e-05	0.0155945	1016	hypothetical protein
T	AM1_0412	6.43171e-05	0.0175439	1017	diaminopimelate decarboxylase
	AM1_1380	6.43171e-05	0.0175439	1018	ferredoxin-thioredoxin reducta
	AM1_6018	6.43171e-05	0.0175439	1019	hypothetical protein
	AM1_D0135	6.43171e-05	0.0175439	1020	hypothetical protein
	AM1_D0248	6.43171e-05	0.0175439	1021	hypothetical protein
	AM1_3395	6.43171e-05	0.0175439	1022	hypothetical protein
	AM1_0319	6.43206e-05	0.0175439	1023	appr-1-p processing enzyme fam
	AM1_4802	6.43223e-05	0.0175439	1024	hypothetical protein
	AM1_2155	6.43293e-05	0.0175439	1025	hypothetical protein
	AM1_4346	6.43314e-05	0.0175439	1026	pentapeptide repeat protein
	AM1_5082	6.43314e-05	0.0175439	1027	hypothetical protein
	AM1_5399	6.43314e-05	0.0175439	1028	hypothetical protein
	AM1_C0058	6.43352e-05	0.0175439	1029	quinone oxidoreductase/Zn-cont
	AM1_0324	6.43391e-05	0.0175439	1030	hypothetical protein
	AM1_0594	6.43392e-05	0.0175439	1031	arsenate reductase
	AM1_4080	6.43392e-05	0.0175439	1032	hypothetical protein
	AM1_2585	6.43402e-05	0.0175439	1033	hypothetical protein
	AM1_2846	6.43517e-05	0.0175439	1034	hypothetical protein
	AM1_6021	6.43546e-05	0.0175439	1035	hypothetical protein
	AM1_5217	6.43561e-05	0.0175439	1036	hypothetical protein
	AM1_0088	6.43576e-05	0.0175439	1037	hypothetical protein
	AM1_1614	6.43588e-05	0.0175439	1038	hypothetical protein
	AM1_B0123	6.43615e-05	0.0175439	1039	iron(III) ABC transporter perm
	AM1_2510	6.43616e-05	0.0175439	1040	haemagglutination activity dom
	AM1_1991	6.43691e-05	0.0175439	1041	hypothetical protein
	AM1_2524	6.43699e-05	0.0175439	1042	hypothetical protein
	AM1_3077	6.4372e-05	0.0175439	1043	hypothetical protein
	AM1_B0401	6.43728e-05	0.0175439	1044	hypothetical protein
	AM1_3778	6.43739e-05	0.0175439	1045	hypothetical protein
	AM1_G0022	6.4375e-05	0.0175439	1046	hypothetical protein
	AM1_5512	6.43754e-05	0.0175439	1047	photosystem II 10 kDa phosphop
	AM1_5622	6.43754e-05	0.0175439	1048	hypothetical protein
	AM1_D0168	6.43754e-05	0.0175439	1049	hypothetical protein
	AM1_B0092	6.43774e-05	0.0175439	1050	hypothetical protein
	AM1_2269	6.43786e-05	0.0175439	1051	phage integrase, putative
	AM1_4401	6.43806e-05	0.0175439	1052	hypothetical protein
	AM1_E0101	6.43806e-05	0.0175439	1053	hypothetical protein
	AM1_A0063	6.43841e-05	0.0175439	1054	hypothetical protein
	AM1_4788	6.4388e-05	0.0175439	1055	glyoxalase/bleomycin resistanc
	AM1_5957	6.43905e-05	0.0175439	1056	hypothetical protein
	AM1_2164	6.43925e-05	0.0175439	1057	WD-repeat protein
	AM1_6244	6.43926e-05	0.0175439	1058	hypothetical protein
	AM1_1313	6.43938e-05	0.0175439	1059	alpha/beta hydrolase fold doma
	AM1_A0349	6.43974e-05	0.0175439	1060	acetyltransferase, putative
	AM1_C0056	6.44001e-05	0.0175439	1061	hypothetical protein
	AM1_4266	6.44025e-05	0.0175439	1062	hypothetical protein
	AM1_A0214	6.44027e-05	0.0175439	1063	hypothetical protein
	AM1_3678	6.44096e-05	0.0175439	1064	hypothetical protein
	AM1_3623	6.44109e-05	0.0175439	1065	acetyltransferase, putative
	AM1_0316	6.44183e-05	0.0175439	1066	hypothetical protein
	AM1_F0109	6.44183e-05	0.0175439	1067	hypothetical protein
	AM1_B0386	6.44186e-05	0.0175439	1068	peroxidase family protein, put
	AM1_6209	6.44194e-05	0.0175439	1069	oxidoreductase, short chain de
	AM1_5887	6.44201e-05	0.0175439	1070	hypothetical protein
	AM1_D0238	6.44206e-05	0.0175439	1071	3-beta hydroxysteroid dehydrog
	AM1_3021	6.44211e-05	0.0175439	1072	hypothetical protein
	AM1_0157	6.44235e-05	0.0175439	1073	hypothetical protein
	AM1_3854	6.44277e-05	0.0175439	1074	RNA methyltransferase, trmH fa
	AM1_C0015	6.44286e-05	0.0175439	1075	hypothetical protein
	AM1_H0045	6.44291e-05	0.0175439	1076	hypothetical protein
	AM1_1984	6.44336e-05	0.0175439	1077	vanZ like family protein, puta
	AM1_1680	6.4434e-05	0.0175439	1078	hypothetical protein
	AM1_4833	6.44347e-05	0.0175439	1079	glycosyl transferase, group 1
	AM1_2523	6.4437e-05	0.0175439	1080	hypothetical protein
	AM1_5670	6.4437e-05	0.0175439	1081	hypothetical protein
	AM1_G0124	6.4437e-05	0.0175439	1082	hypothetical protein
	AM1_2705	6.4437e-05	0.0175439	1083	methyltransferase, putative
	AM1_4279	6.4437e-05	0.0175439	1084	hypothetical protein
	AM1_4719	6.4437e-05	0.0175439	1085	hypothetical protein
	AM1_1547	6.4442e-05	0.0175439	1086	transposase, putative
	AM1_1612	6.4442e-05	0.0175439	1087	transposase, putative
	AM1_B0037	6.44496e-05	0.0175439	1088	hypothetical protein
	AM1_B0387	6.44502e-05	0.0175439	1089	hypothetical protein
	AM1_4142	6.44525e-05	0.0175439	1090	hypothetical protein
	AM1_C0231	6.44525e-05	0.0175439	1091	hypothetical protein
	AM1_4079	6.44539e-05	0.0175439	1092	transposase, IS4 family, putat
	AM1_A0275	6.44552e-05	0.0175439	1093	transcriptional regulator, Ara
	AM1_A0209	6.44574e-05	0.0175439	1094	hypothetical protein
	AM1_A0320	6.44574e-05	0.0175439	1095	transcriptional regulator, Crp
	AM1_3621	6.44591e-05	0.0175439	1096	O-antigen translocase, putativ
	AM1_F0043	6.44607e-05	0.0175439	1097	hypothetical protein
	AM1_3487	6.44635e-05	0.0175439	1098	hypothetical protein
	AM1_1156	6.44692e-05	0.0175439	1099	anti-sigma-factor antagonist
	AM1_E0093	6.44692e-05	0.0175439	1100	esterase/lipase, putative
	AM1_1044	6.44718e-05	0.0175439	1101	hypothetical protein
	AM1_A0127	6.44743e-05	0.0175439	1102	xenobiotic reductase B, putati
	AM1_3640	6.44764e-05	0.0175439	1103	hypothetical protein
	AM1_A0085	6.44764e-05	0.0175439	1104	hypothetical protein
	AM1_C0363	6.44764e-05	0.0175439	1105	hypothetical protein
	AM1_H0051	6.44764e-05	0.0175439	1106	hypothetical protein
	AM1_1011	6.44795e-05	0.0175439	1107	photosystem II protein PsbZ
	AM1_4251	6.44809e-05	0.0175439	1108	hypothetical protein
	AM1_A0272	6.44832e-05	0.0175439	1109	hypothetical protein
	AM1_5857	6.44842e-05	0.0175439	1110	hypothetical protein
	AM1_C0287	6.44851e-05	0.0175439	1111	chromosome partitioning family
	AM1_6106	6.44858e-05	0.0175439	1112	transcriptional Regulator, Ara
	AM1_4295	6.44858e-05	0.0175439	1113	WD-40 repeat protein
	AM1_E0086	6.44908e-05	0.0175439	1114	methyltransferase, FkbM family
	AM1_C0114	6.44928e-05	0.0175439	1115	hypothetical protein
	AM1_6287	6.44929e-05	0.0175439	1116	hypothetical protein
	AM1_3756	6.4494e-05	0.0175439	1117	hypothetical protein
	AM1_3167	6.44949e-05	0.0175439	1118	ferric uptake regulation prote
	AM1_C0288	6.44955e-05	0.0175439	1119	chromosome partitioning protei
	AM1_0605	6.44959e-05	0.0175439	1120	hypothetical protein
	AM1_5300	6.44971e-05	0.0175439	1121	glycosyl transferase, group 1
	AM1_2134	6.44994e-05	0.0175439	1122	Na+/H+ antiporter, putative
	AM1_1812	6.45052e-05	0.0175439	1123	acetyltransferase, gnat family
	AM1_3042	6.45076e-05	0.0175439	1124	hypothetical protein
	AM1_D0032	6.45076e-05	0.0175439	1125	hypothetical protein
	AM1_D0122	6.45076e-05	0.0175439	1126	hypothetical protein
	AM1_1672	6.45076e-05	0.0175439	1127	hypothetical protein
	AM1_A0341	6.45076e-05	0.0175439	1128	hypothetical protein
	AM1_B0155	6.45076e-05	0.0175439	1129	transcriptional repressor SmtB
	AM1_2427	6.45077e-05	0.0175439	1130	hypothetical protein
	AM1_G0053	6.45154e-05	0.0175439	1131	hypothetical protein
	AM1_0618	6.45154e-05	0.0175439	1132	hypothetical protein
	AM1_5828	6.45154e-05	0.0175439	1133	hypothetical protein
	AM1_6334	6.452e-05	0.0175439	1134	universal stress protein
	AM1_E0130	6.45232e-05	0.0175439	1135	hypothetical protein
	AM1_0546	6.45284e-05	0.0175439	1136	hypothetical protein
	AM1_6208	6.45306e-05	0.0175439	1137	pyridine nucleotide-disulphide
	AM1_E0023	6.4531e-05	0.0175439	1138	hypothetical protein
	AM1_A0047	6.45317e-05	0.0175439	1139	mechanosensitive ion channel,
	AM1_0483	6.45387e-05	0.0175439	1140	alternative oxidase, putative
	AM1_2718	6.45447e-05	0.0175439	1141	FG-GAP repeat domain protein
	AM1_E0094	6.45458e-05	0.0175439	1142	hypothetical protein
	AM1_F0154	6.45473e-05	0.0175439	1143	hypothetical protein
	AM1_1521	6.45473e-05	0.0175439	1144	hypothetical protein
	AM1_D0245	6.45496e-05	0.0175439	1145	cardiolipin synthetase
	AM1_0051	6.45497e-05	0.0175439	1146	hypothetical protein
	AM1_B0317	6.45542e-05	0.0175439	1147	hypothetical protein
	AM1_D0246	6.45542e-05	0.0175439	1148	hypothetical protein
	AM1_0363	6.45542e-05	0.0175439	1149	hypothetical protein
	AM1_1151	6.45542e-05	0.0175439	1150	hypothetical protein
	AM1_5913	6.45542e-05	0.0175439	1151	hypothetical protein
	AM1_6191	6.45542e-05	0.0175439	1152	hypothetical protein
	AM1_B0058	6.45542e-05	0.0175439	1153	hypothetical protein
	AM1_H0105	6.45542e-05	0.0175439	1154	hypothetical protein
	AM1_0764	6.45542e-05	0.0175439	1155	hypothetical protein
	AM1_A0065	6.45542e-05	0.0175439	1156	hypothetical protein
	AM1_5916	6.45542e-05	0.0175439	1157	hypothetical protein
	AM1_1562	6.45565e-05	0.0175439	1158	cadherin domain/calx-beta doma
	AM1_0379	6.45571e-05	0.0175439	1159	glycosyl transferase, group 1
	AM1_C0094	6.4562e-05	0.0175439	1160	Phycobilisome 32.1 kDa linker
	AM1_C0215	6.4562e-05	0.0175439	1161	Phycobilisome 32.1 kDa linker
	AM1_A0024	6.45655e-05	0.0175439	1162	hypothetical protein
	AM1_B0403	6.45674e-05	0.0175439	1163	hypothetical protein
	AM1_2388	6.45686e-05	0.0175439	1164	hypothetical protein
	AM1_1604	6.45707e-05	0.0175439	1165	hypothetical protein
	AM1_0846	6.4571e-05	0.0175439	1166	hypothetical protein
	AM1_5969	6.45714e-05	0.0175439	1167	hypothetical protein
	AM1_B0291	6.4572e-05	0.0175439	1168	hypothetical protein
	AM1_6325	6.4572e-05	0.0175439	1169	hypothetical protein
	AM1_2549	6.45727e-05	0.0175439	1170	hypothetical protein
	AM1_5231	6.45727e-05	0.0175439	1171	hypothetical protein
	AM1_5274	6.45727e-05	0.0175439	1172	hypothetical protein
	AM1_A0055	6.45727e-05	0.0175439	1173	hypothetical protein
	AM1_A0010	6.45743e-05	0.0175439	1174	hypothetical protein
	AM1_6108	6.45752e-05	0.0175439	1175	hypothetical protein
	AM1_C0347	6.45752e-05	0.0175439	1176	hypothetical protein
	AM1_1202	6.45759e-05	0.0175439	1177	vanadium-dependent bromoperoxi
	AM1_C0003	6.4576e-05	0.0175439	1178	hypothetical protein
	AM1_6395	6.4578e-05	0.0175439	1179	hypothetical protein
	AM1_4265	6.45792e-05	0.0175439	1180	hypothetical protein
	AM1_5861	6.45814e-05	0.0175439	1181	hypothetical protein
	AM1_3268	6.45814e-05	0.0175439	1182	hypothetical protein
	AM1_G0121	6.45814e-05	0.0175439	1183	hypothetical protein
	AM1_D0030	6.45857e-05	0.0175439	1184	hypothetical protein
	AM1_B0098	6.45872e-05	0.0175439	1185	hypothetical protein
	AM1_6008	6.45892e-05	0.0175439	1186	monooxygenase, FAD-binding
	AM1_2704	6.45906e-05	0.0175439	1187	hypothetical protein
	AM1_F0033	6.45981e-05	0.0175439	1188	hypothetical protein
	AM1_3610	6.46012e-05	0.0175439	1189	methyltransferase, putative
	AM1_D0133	6.46027e-05	0.0175439	1190	hypothetical protein
	AM1_4200	6.46078e-05	0.0175439	1191	anti-sigma-factor antagonist
	AM1_5250	6.46083e-05	0.0175439	1192	TPR domain protein
	AM1_0272	6.46092e-05	0.0175439	1193	hypothetical protein
	AM1_1817	6.46118e-05	0.0175439	1194	hypothetical protein
	AM1_2241	6.46118e-05	0.0175439	1195	hypothetical protein
	AM1_F0179	6.46118e-05	0.0175439	1196	hypothetical protein
	AM1_3937	6.46199e-05	0.0175439	1197	two-component response regulat
	AM1_5465	6.46199e-05	0.0175439	1198	hypothetical protein
	AM1_6220	6.46215e-05	0.0175439	1199	WD-repeat protein
	AM1_2498	6.46235e-05	0.0175439	1200	hypothetical protein
	AM1_1698	6.46268e-05	0.0175439	1201	lipoic acid synthetase
	AM1_0838	6.46293e-05	0.0175439	1202	hypothetical protein
	AM1_5410	6.46293e-05	0.0175439	1203	hypothetical protein
	AM1_1517	6.46341e-05	0.0175439	1204	hypothetical protein
	AM1_0937	6.46353e-05	0.0175439	1205	hypothetical protein
	AM1_C0158	6.46353e-05	0.0175439	1206	hypothetical protein
	AM1_2534	6.46409e-05	0.0175439	1207	hypothetical protein
	AM1_E0140	6.46409e-05	0.0175439	1208	hypothetical protein
	AM1_4790	6.4642e-05	0.0175439	1209	hypothetical protein
	AM1_1077	6.46421e-05	0.0175439	1210	hypothetical protein
	AM1_C0311	6.4646e-05	0.0175439	1211	hypothetical protein
	AM1_H0035	6.4646e-05	0.0175439	1212	hypothetical protein
	AM1_5022	6.46477e-05	0.0175439	1213	hypothetical protein
	AM1_2574	6.46513e-05	0.0175439	1214	signal peptidase I
	AM1_A0112	6.46525e-05	0.0175439	1215	hypothetical protein
	AM1_1611	6.46604e-05	0.0175439	1216	hypothetical protein
	AM1_0257	6.46638e-05	0.0175439	1217	TPR domain protein, putative
	AM1_B0406	6.46642e-05	0.0175439	1218	pentapeptide repeat protein
	AM1_0678	6.46672e-05	0.0175439	1219	type I restriction-modificatio
	AM1_1144	6.46724e-05	0.0175439	1220	hypothetical protein
	AM1_B0389	6.46758e-05	0.0175439	1221	WD-repeat protein
T	AM1_1791	6.46767e-05	0.0194932	1222	peptidylprolyl isomerase, FKBP
	AM1_4831	6.46774e-05	0.0194932	1223	hypothetical protein
	AM1_2539	6.4679e-05	0.0194932	1224	hypothetical protein
	AM1_5310	6.4679e-05	0.0194932	1225	hypothetical protein
	AM1_C0236	6.4679e-05	0.0194932	1226	transcriptional regulator, Ara
	AM1_H0030	6.46815e-05	0.0194932	1227	hypothetical protein
	AM1_B0241	6.46849e-05	0.0194932	1228	hypothetical protein
	AM1_D0138	6.46849e-05	0.0194932	1229	photosystem II 12 kDa extrinsi
T	AM1_0151	6.46868e-05	0.0214425	1230	D-alanyl-D-alanine carboxypept
	AM1_H0071	6.4688e-05	0.0214425	1231	hypothetical protein
	AM1_B0283	6.46894e-05	0.0214425	1232	hypothetical protein
T	AM1_5610	6.46901e-05	0.0233918	1233	ATP-dependent Clp protease ada
	AM1_4486	6.4691e-05	0.0233918	1234	hypothetical protein
	AM1_1334	6.46919e-05	0.0233918	1235	transcriptional regulator, Tet
	AM1_3075	6.46937e-05	0.0233918	1236	Co/Zn/Cd efflux system compone
	AM1_C0224	6.4694e-05	0.0233918	1237	hypothetical protein
	AM1_1558	6.46942e-05	0.0233918	1238	allophycocyanin alpha subunit
	AM1_4469	6.46942e-05	0.0233918	1239	allophycocyanin alpha subunit
	AM1_5222	6.46948e-05	0.0233918	1240	addiction module antitoxin, pu
	AM1_1319	6.46969e-05	0.0233918	1241	hypothetical protein
	AM1_0154	6.46969e-05	0.0233918	1242	hypothetical protein
	AM1_1126	6.46969e-05	0.0233918	1243	hypothetical protein
	AM1_6390	6.46969e-05	0.0233918	1244	hypothetical protein
	AM1_D0046	6.46969e-05	0.0233918	1245	hypothetical protein
	AM1_2880	6.4697e-05	0.0233918	1246	hypothetical protein
	AM1_3611	6.46984e-05	0.0233918	1247	methyltransferase, putative
	AM1_3687	6.4699e-05	0.0233918	1248	hypothetical protein
	AM1_H0005	6.47e-05	0.0233918	1249	hypothetical protein
	AM1_5141	6.47063e-05	0.0233918	1250	ferredoxin, 2Fe-2S type
	AM1_6229	6.47063e-05	0.0233918	1251	hypothetical protein
	AM1_E0059	6.47063e-05	0.0233918	1252	hypothetical protein
	AM1_2526	6.47103e-05	0.0233918	1253	hypothetical protein
	AM1_1354	6.47119e-05	0.0233918	1254	hypothetical protein
	AM1_C0223	6.47128e-05	0.0233918	1255	transposase
	AM1_5538	6.47132e-05	0.0233918	1256	ABC-2 transporter, permease pr
	AM1_1338	6.47138e-05	0.0233918	1257	hypothetical protein
	AM1_E0148	6.47138e-05	0.0233918	1258	hypothetical protein
	AM1_4237	6.47151e-05	0.0233918	1259	hypothetical protein
	AM1_A0269	6.47154e-05	0.0233918	1260	hypothetical protein
	AM1_A0313	6.47178e-05	0.0233918	1261	chromosome partitioning protei
	AM1_3758	6.47199e-05	0.0233918	1262	hypothetical protein
	AM1_A0252	6.47199e-05	0.0233918	1263	chromosome partitioning protei
	AM1_A0180	6.47241e-05	0.0233918	1264	hypothetical protein
	AM1_5181	6.4725e-05	0.0233918	1265	hypothetical protein
	AM1_0927	6.4725e-05	0.0233918	1266	hypothetical protein
	AM1_4491	6.4725e-05	0.0233918	1267	hypothetical protein
	AM1_5199	6.47262e-05	0.0233918	1268	hypothetical protein
	AM1_4607	6.47262e-05	0.0233918	1269	hypothetical protein
	AM1_4167	6.47309e-05	0.0233918	1270	transposase, putative
	AM1_6009	6.47321e-05	0.0233918	1271	methyltransferase, putative
	AM1_0763	6.47323e-05	0.0233918	1272	transposase, putative
	AM1_3936	6.4733e-05	0.0233918	1273	hypothetical protein
	AM1_H0011	6.4735e-05	0.0233918	1274	hypothetical protein
	AM1_1031	6.47374e-05	0.0233918	1275	methyltransferase, putative
	AM1_5466	6.47376e-05	0.0233918	1276	pentapeptide repeat domain pro
	AM1_5248	6.47385e-05	0.0233918	1277	porin; major outer membrane pr
	AM1_1757	6.4739e-05	0.0233918	1278	hypothetical protein
	AM1_5708	6.47405e-05	0.0233918	1279	hypothetical protein
	AM1_H0028	6.47405e-05	0.0233918	1280	resolvase, N-terminal domain
	AM1_H0072	6.4741e-05	0.0233918	1281	hypothetical protein
	AM1_1925	6.47414e-05	0.0233918	1282	hypothetical protein
	AM1_1120	6.47415e-05	0.0233918	1283	photosystem I protein PsaK
	AM1_0488	6.47419e-05	0.0233918	1284	transposase, putative
	AM1_3022	6.47419e-05	0.0233918	1285	transposase, IS4 family, putat
	AM1_3206	6.47419e-05	0.0233918	1286	transposase, IS4 family, putat
	AM1_5567	6.47419e-05	0.0233918	1287	transposase, IS4 family, putat
	AM1_2646	6.47426e-05	0.0233918	1288	Ankyrin repeat-containing prot
	AM1_C0338	6.47437e-05	0.0233918	1289	DNA-binding protein HU
	AM1_2153	6.47474e-05	0.0233918	1290	hypothetical protein
	AM1_E0181	6.47477e-05	0.0233918	1291	pentapeptide repeat protein
	AM1_3322	6.47504e-05	0.0233918	1292	hypothetical protein
	AM1_5530	6.47541e-05	0.0233918	1293	hypothetical protein
	AM1_G0045	6.47553e-05	0.0233918	1294	hypothetical protein
	AM1_0169	6.47569e-05	0.0233918	1295	Biopolymer transport protein E
	AM1_6207	6.47569e-05	0.0233918	1296	DoxX, putative
	AM1_4734	6.47569e-05	0.0233918	1297	hypothetical protein
	AM1_B0171	6.47583e-05	0.0233918	1298	hypothetical protein
	AM1_G0122	6.47589e-05	0.0233918	1299	hypothetical protein
	AM1_0491	6.47592e-05	0.0233918	1300	hypothetical protein
	AM1_2379	6.47592e-05	0.0233918	1301	hypothetical protein
	AM1_3376	6.47592e-05	0.0233918	1302	hypothetical protein
	AM1_4196	6.47592e-05	0.0233918	1303	transposase associated ATP bin
	AM1_5835	6.47592e-05	0.0233918	1304	hypothetical protein
	AM1_6162	6.47592e-05	0.0233918	1305	hypothetical protein
	AM1_6109	6.47605e-05	0.0233918	1306	hypothetical protein
	AM1_B0285	6.47611e-05	0.0233918	1307	hypothetical protein
	AM1_0616	6.47617e-05	0.0233918	1308	hypothetical protein
	AM1_2938	6.47627e-05	0.0233918	1309	hypothetical protein
	AM1_2696	6.47627e-05	0.0233918	1310	2',5' RNA ligase family protei
	AM1_2810	6.47632e-05	0.0233918	1311	hypothetical protein
	AM1_4143	6.4764e-05	0.0233918	1312	hypothetical protein
	AM1_6135	6.47679e-05	0.0233918	1313	transcriptional Regulator, Ara
	AM1_6292	6.47679e-05	0.0233918	1314	hypothetical protein
	AM1_C0203	6.47684e-05	0.0233918	1315	phycobilisome rod-core linker
	AM1_C0052	6.477e-05	0.0233918	1316	transcriptional regulator, Lys
	AM1_F0123	6.47708e-05	0.0233918	1317	haemagglutination activity dom
T	AM1_2026	6.47741e-05	0.0253411	1318	photosystem II CP47 protein Ps
	AM1_B0080	6.47853e-05	0.0253411	1319	hypothetical protein
	AM1_1776	6.47889e-05	0.0253411	1320	hypothetical protein
	AM1_3289	6.47906e-05	0.0253411	1321	hypothetical protein
	AM1_B0248	6.47912e-05	0.0253411	1322	hypothetical protein
	AM1_B0180	6.47916e-05	0.0253411	1323	hypothetical protein
	AM1_3805	6.47932e-05	0.0253411	1324	hypothetical protein
	AM1_1545	6.47942e-05	0.0253411	1325	hypothetical protein
	AM1_4051	6.47948e-05	0.0253411	1326	hypothetical protein
	AM1_C0046	6.47969e-05	0.0253411	1327	single-stranded DNA-binding pr
	AM1_5397	6.47977e-05	0.0253411	1328	hypothetical protein
	AM1_A0052	6.47977e-05	0.0253411	1329	hypothetical protein
	AM1_3839	6.47986e-05	0.0253411	1330	hypothetical protein
	AM1_3221	6.48021e-05	0.0253411	1331	hypothetical protein
	AM1_A0335	6.48036e-05	0.0253411	1332	single-stranded DNA binding pr
	AM1_B0059	6.48048e-05	0.0253411	1333	alpha/beta hydrolase
	AM1_3476	6.48052e-05	0.0253411	1334	hypothetical protein
	AM1_0042	6.48072e-05	0.0253411	1335	hypothetical protein
	AM1_6165	6.48095e-05	0.0253411	1336	hypothetical protein
	AM1_0497	6.48122e-05	0.0253411	1337	hypothetical protein
	AM1_2700	6.48122e-05	0.0253411	1338	glycosyl transferase, group 1,
	AM1_B0351	6.48122e-05	0.0253411	1339	hypothetical protein
	AM1_3130	6.48146e-05	0.0253411	1340	hypothetical protein
	AM1_4215	6.48146e-05	0.0253411	1341	hypothetical protein
	AM1_3041	6.48155e-05	0.0253411	1342	hypothetical protein
	AM1_1032	6.48155e-05	0.0253411	1343	hypothetical protein
	AM1_5539	6.48163e-05	0.0253411	1344	two-component sensor histidine
	AM1_0121	6.48196e-05	0.0253411	1345	hypothetical protein
	AM1_3689	6.48196e-05	0.0253411	1346	phage Tail Collar
	AM1_B0046	6.48196e-05	0.0253411	1347	hypothetical protein
	AM1_A0193	6.4821e-05	0.0253411	1348	integrase, catalytic region
	AM1_A0226	6.48211e-05	0.0253411	1349	hypothetical protein
	AM1_1355	6.4822e-05	0.0253411	1350	general secretion pathway prot
	AM1_B0189	6.4822e-05	0.0253411	1351	hypothetical protein
	AM1_0125	6.48221e-05	0.0253411	1352	hypothetical protein
	AM1_2382	6.48248e-05	0.0253411	1353	hypothetical protein
	AM1_B0045	6.48248e-05	0.0253411	1354	hypothetical protein
	AM1_3718	6.48248e-05	0.0253411	1355	hypothetical protein
	AM1_5792	6.48248e-05	0.0253411	1356	hypothetical protein
	AM1_A0152	6.48248e-05	0.0253411	1357	hypothetical protein
	AM1_E0136	6.48248e-05	0.0253411	1358	hypothetical protein
	AM1_1119	6.48248e-05	0.0253411	1359	hypothetical protein
	AM1_3727	6.48248e-05	0.0253411	1360	hypothetical protein
	AM1_C0189	6.48248e-05	0.0253411	1361	hypothetical protein
	AM1_5593	6.48248e-05	0.0253411	1362	hypothetical protein
	AM1_5115	6.48279e-05	0.0253411	1363	hypothetical protein
	AM1_A0108	6.48286e-05	0.0253411	1364	prepilin-type N- cleavage/meth
	AM1_5659	6.48294e-05	0.0253411	1365	hypothetical protein
	AM1_F0161	6.48315e-05	0.0253411	1366	hypothetical protein
	AM1_4966	6.48334e-05	0.0253411	1367	hypothetical protein
	AM1_2666	6.48376e-05	0.0253411	1368	NmrA family protein
	AM1_0114	6.48378e-05	0.0253411	1369	glutaredoxin-related protein,
	AM1_E0073	6.48407e-05	0.0253411	1370	hypothetical protein
	AM1_2000	6.4843e-05	0.0253411	1371	hypothetical protein
	AM1_1081	6.4843e-05	0.0253411	1372	peptidyl-prolyl cis-trans isom
	AM1_B0089	6.48436e-05	0.0253411	1373	anti-sigma factor antagonist
	AM1_C0122	6.4844e-05	0.0253411	1374	hypothetical protein
	AM1_0538	6.48464e-05	0.0253411	1375	transposase, IS4 family, putat
	AM1_A0376	6.48467e-05	0.0253411	1376	hypothetical protein
	AM1_1994	6.48476e-05	0.0253411	1377	hypothetical protein
	AM1_6394	6.48477e-05	0.0253411	1378	transposase, putative
	AM1_0227	6.4848e-05	0.0253411	1379	FHA domain containing protein
	AM1_3559	6.48502e-05	0.0253411	1380	hypothetical protein
	AM1_A0370	6.48512e-05	0.0253411	1381	hemolysin-type calcium-binding
	AM1_C0367	6.48512e-05	0.0253411	1382	hemolysin-type calcium-binding
	AM1_D0013	6.4854e-05	0.0253411	1383	hypothetical protein
	AM1_4437	6.4856e-05	0.0253411	1384	hypothetical protein
	AM1_A0123	6.48566e-05	0.0253411	1385	efflux transporter, RND family
	AM1_2706	6.48582e-05	0.0253411	1386	NAD-dependent epimerase/dehydr
	AM1_0942	6.48589e-05	0.0253411	1387	Cytosine/adenosine deaminase
	AM1_C0308	6.48589e-05	0.0253411	1388	hypothetical protein
	AM1_1061	6.48605e-05	0.0253411	1389	hypothetical protein
	AM1_A0205	6.48611e-05	0.0253411	1390	O-methyltransferase protein
	AM1_C0217	6.48611e-05	0.0253411	1391	CpcS protein, putative
	AM1_2023	6.4863e-05	0.0253411	1392	RNA-binding protein
	AM1_E0194	6.48645e-05	0.0253411	1393	hypothetical protein
	AM1_1150	6.48669e-05	0.0253411	1394	peptidase, M48 family
	AM1_B0043	6.48677e-05	0.0253411	1395	endoribonuclease L-PSP
	AM1_0737	6.48685e-05	0.0253411	1396	hypothetical protein
	AM1_5909	6.487e-05	0.0253411	1397	hypothetical protein
	AM1_0733	6.48711e-05	0.0253411	1398	endoribonuclease L-PSP, putati
	AM1_0159	6.48747e-05	0.0253411	1399	rieske 2Fe-2S domain protein
	AM1_5318	6.48747e-05	0.0253411	1400	hypothetical protein
	AM1_4489	6.48764e-05	0.0253411	1401	eight transmembrane protein Ep
	AM1_3068	6.48819e-05	0.0253411	1402	hypothetical protein
	AM1_A0093	6.48819e-05	0.0253411	1403	hypothetical protein
	AM1_B0383	6.48824e-05	0.0253411	1404	hypothetical protein
	AM1_2078	6.48834e-05	0.0253411	1405	hypothetical protein
	AM1_H0113	6.48877e-05	0.0253411	1406	hypothetical protein
	AM1_5972	6.48889e-05	0.0253411	1407	hypothetical protein
	AM1_3819	6.48902e-05	0.0253411	1408	hypothetical protein
	AM1_5869	6.48902e-05	0.0253411	1409	hypothetical protein
	AM1_4979	6.48919e-05	0.0253411	1410	response regulator receiver mo
	AM1_G0139	6.48939e-05	0.0253411	1411	hypothetical protein
	AM1_E0212	6.48954e-05	0.0253411	1412	hypothetical protein
	AM1_A0174	6.49e-05	0.0253411	1413	hypothetical protein
	AM1_1779	6.49007e-05	0.0253411	1414	transposase, IS4 family, putat
	AM1_2074	6.49007e-05	0.0253411	1415	transposase, IS4 family, putat
	AM1_2803	6.49007e-05	0.0253411	1416	transposase, IS4 family, putat
	AM1_4195	6.49007e-05	0.0253411	1417	transposase, IS4 family, putat
	AM1_5279	6.49007e-05	0.0253411	1418	transposase, IS4 family, putat
	AM1_5657	6.49007e-05	0.0253411	1419	transposase, IS4 family, putat
	AM1_5888	6.49007e-05	0.0253411	1420	transposase, IS4 family, putat
	AM1_6064	6.49007e-05	0.0253411	1421	transposase, IS4 family, putat
	AM1_6242	6.49007e-05	0.0253411	1422	transposase, IS4 family, putat
	AM1_C0107	6.49016e-05	0.0253411	1423	ferrochelatase
	AM1_C0204	6.49016e-05	0.0253411	1424	ferrochelatase
	AM1_4024	6.49028e-05	0.0253411	1425	hypothetical protein
	AM1_4695	6.49043e-05	0.0253411	1426	hypothetical protein
	AM1_E0057	6.49051e-05	0.0253411	1427	hypothetical protein
	AM1_B0303	6.49066e-05	0.0253411	1428	oxidoreductase, short chain de
	AM1_A0075	6.49118e-05	0.0253411	1429	hypothetical protein
	AM1_C0211	6.49118e-05	0.0253411	1430	hypothetical protein
	AM1_D0047	6.49118e-05	0.0253411	1431	hypothetical protein
	AM1_1266	6.49197e-05	0.0253411	1432	excinuclease ABC, C subunit do
	AM1_5717	6.49207e-05	0.0253411	1433	sulfotransferase
	AM1_B0393	6.49231e-05	0.0253411	1434	hypothetical protein
	AM1_3608	6.49234e-05	0.0253411	1435	glycosyl transferase, group 1
	AM1_D0247	6.49247e-05	0.0253411	1436	DJ-1/PfpI family protein
	AM1_4568	6.4925e-05	0.0253411	1437	D-tyrosyl-tRNA(Tyr) deacylase
	AM1_2714	6.49255e-05	0.0253411	1438	glycosyl transferase, group 1
	AM1_2035	6.49262e-05	0.0253411	1439	hypothetical protein
	AM1_B0055	6.49262e-05	0.0253411	1440	hypothetical protein
	AM1_1546	6.49262e-05	0.0253411	1441	GUN4-like family protein
	AM1_C0282	6.4927e-05	0.0253411	1442	phosphoribosyltransferase, put
	AM1_2076	6.49277e-05	0.0253411	1443	hypothetical protein
	AM1_0224	6.49285e-05	0.0253411	1444	two-component sensor histidine
	AM1_E0129	6.49294e-05	0.0253411	1445	hypothetical protein
	AM1_3123	6.49352e-05	0.0253411	1446	peptidase, M50 family
	AM1_H0091	6.49383e-05	0.0253411	1447	RNA polymerase sigma-24 subuni
	AM1_3297	6.49392e-05	0.0253411	1448	hypothetical protein
	AM1_3036	6.4941e-05	0.0253411	1449	hypothetical protein
	AM1_A0212	6.49421e-05	0.0253411	1450	transposase
	AM1_1233	6.49441e-05	0.0253411	1451	hypothetical protein
	AM1_4817	6.49441e-05	0.0253411	1452	hypothetical protein
T	AM1_2458	6.49457e-05	0.0272904	1453	photosystem I core protein Psa
	AM1_1495	6.49461e-05	0.0272904	1454	hypothetical protein
	AM1_C0330	6.49493e-05	0.0272904	1455	hypothetical protein
	AM1_0109	6.495e-05	0.0272904	1456	hypothetical protein
	AM1_4578	6.49539e-05	0.0272904	1457	hypothetical protein
	AM1_0948	6.49599e-05	0.0272904	1458	glutathione S-transferase C-te
	AM1_0228	6.49619e-05	0.0272904	1459	hypothetical protein
	AM1_2869	6.49619e-05	0.0272904	1460	hypothetical protein
	AM1_3895	6.49619e-05	0.0272904	1461	hypothetical protein
	AM1_E0189	6.49619e-05	0.0272904	1462	hypothetical protein
	AM1_3862	6.49629e-05	0.0272904	1463	integrase, catalytic region
	AM1_A0315	6.49633e-05	0.0272904	1464	hypothetical protein
	AM1_0478	6.4967e-05	0.0272904	1465	hypothetical protein
	AM1_B0373	6.4967e-05	0.0272904	1466	hypothetical protein
	AM1_D0267	6.4967e-05	0.0272904	1467	hypothetical protein
	AM1_0811	6.4967e-05	0.0272904	1468	hypothetical protein
	AM1_1177	6.4967e-05	0.0272904	1469	hypothetical protein
	AM1_1329	6.4967e-05	0.0272904	1470	hypothetical protein
	AM1_1555	6.4967e-05	0.0272904	1471	hypothetical protein
	AM1_1600	6.4967e-05	0.0272904	1472	hypothetical protein
	AM1_2258	6.4967e-05	0.0272904	1473	hypothetical protein
	AM1_4770	6.4967e-05	0.0272904	1474	hypothetical protein
	AM1_4856	6.4967e-05	0.0272904	1475	hypothetical protein
	AM1_F0110	6.4967e-05	0.0272904	1476	hypothetical protein
	AM1_1515	6.4967e-05	0.0272904	1477	hypothetical protein
	AM1_G0120	6.4967e-05	0.0272904	1478	hypothetical protein
	AM1_0852	6.4967e-05	0.0272904	1479	hypothetical protein
	AM1_B0249	6.49737e-05	0.0272904	1480	hypothetical protein
	AM1_2684	6.49737e-05	0.0272904	1481	hypothetical protein
	AM1_C0246	6.49744e-05	0.0272904	1482	hypothetical protein
	AM1_E0013	6.49769e-05	0.0272904	1483	ParA protein, putative
	AM1_1769	6.49771e-05	0.0272904	1484	hypothetical protein
	AM1_G0057	6.49784e-05	0.0272904	1485	hypothetical protein
	AM1_1971	6.49789e-05	0.0272904	1486	hypothetical protein
	AM1_B0065	6.49821e-05	0.0272904	1487	acetyltransferase, gnat family
	AM1_5889	6.49834e-05	0.0272904	1488	Fe-S cluster-binding protein,
	AM1_5925	6.49841e-05	0.0272904	1489	hypothetical protein
	AM1_4420	6.49841e-05	0.0272904	1490	esterase, putative
	AM1_2474	6.49845e-05	0.0272904	1491	hypothetical protein
	AM1_3824	6.4987e-05	0.0272904	1492	hypothetical protein
	AM1_4188	6.4987e-05	0.0272904	1493	hypothetical protein
	AM1_4680	6.49924e-05	0.0272904	1494	metallophosphoesterase, putati
	AM1_1524	6.49973e-05	0.0272904	1495	hypothetical protein
	AM1_H0103	6.49973e-05	0.0272904	1496	hypothetical protein
	AM1_2964	6.49992e-05	0.0272904	1497	hypothetical protein
T	AM1_2457	6.50017e-05	0.0292398	1498	photosystem I core protein Psa
	AM1_C0293	6.50019e-05	0.0292398	1499	hypothetical protein
	AM1_4322	6.50045e-05	0.0292398	1500	serine/threonine protein kinas
	AM1_1549	6.50088e-05	0.0292398	1501	hypothetical protein
	AM1_A0271	6.50094e-05	0.0292398	1502	O-methyltransferase protein
	AM1_1360	6.50102e-05	0.0292398	1503	Mg chelatase-like protein
	AM1_0201	6.50113e-05	0.0292398	1504	hypothetical protein
	AM1_5841	6.50138e-05	0.0292398	1505	hypothetical protein
	AM1_F0036	6.50153e-05	0.0292398	1506	Conserved CobQ/CobB/MinD/ParA
	AM1_2656	6.50166e-05	0.0292398	1507	hypothetical protein
	AM1_G0033	6.50185e-05	0.0292398	1508	hypothetical protein
	AM1_B0015	6.50188e-05	0.0292398	1509	TPR domain protein
	AM1_4092	6.50196e-05	0.0292398	1510	hypothetical protein
	AM1_5921	6.50196e-05	0.0292398	1511	hypothetical protein
	AM1_E0161	6.50196e-05	0.0292398	1512	hypothetical protein
	AM1_B0205	6.50215e-05	0.0292398	1513	hypothetical protein
	AM1_E0135	6.50215e-05	0.0292398	1514	hypothetical protein
	AM1_0377	6.50217e-05	0.0292398	1515	glycosyl transferase, group 1
	AM1_E0020	6.50222e-05	0.0292398	1516	hypothetical protein
	AM1_C0178	6.50266e-05	0.0292398	1517	delta-1-pyrroline-5-carboxylat
	AM1_H0041	6.50275e-05	0.0292398	1518	hypothetical protein
	AM1_B0138	6.50298e-05	0.0292398	1519	hypothetical protein
	AM1_2244	6.50298e-05	0.0292398	1520	hypothetical protein
	AM1_B0072	6.50309e-05	0.0292398	1521	hypothetical protein
	AM1_4393	6.50357e-05	0.0292398	1522	hypothetical protein
T	AM1_1983	6.50366e-05	0.0311891	1523	riboflavin synthase, alpha sub
	AM1_C0141	6.50366e-05	0.0311891	1524	transposase, putative
	AM1_F0002	6.50366e-05	0.0311891	1525	transposase, putative
	AM1_F0006	6.50366e-05	0.0311891	1526	transposase, putative
	AM1_F0063	6.50366e-05	0.0311891	1527	transposase, putative
	AM1_F0189	6.50366e-05	0.0311891	1528	transposase, putative
	AM1_A0196	6.50422e-05	0.0311891	1529	transposase
	AM1_3541	6.50457e-05	0.0311891	1530	hypothetical protein
	AM1_A0285	6.5047e-05	0.0311891	1531	hypothetical protein
	AM1_2782	6.5047e-05	0.0311891	1532	hypothetical protein
	AM1_2381	6.5047e-05	0.0311891	1533	hypothetical protein
	AM1_3441	6.505e-05	0.0311891	1534	hypothetical protein
	AM1_A0114	6.505e-05	0.0311891	1535	FHA domain containing protein
	AM1_E0045	6.505e-05	0.0311891	1536	hypothetical protein
	AM1_B0109	6.50517e-05	0.0311891	1537	cytochrome P450 family
	AM1_3324	6.5052e-05	0.0311891	1538	hypothetical protein
	AM1_A0004	6.50558e-05	0.0311891	1539	hypothetical protein
	AM1_0210	6.50559e-05	0.0311891	1540	short-chain dehydrogenase/redu
	AM1_4503	6.50567e-05	0.0311891	1541	hypothetical protein
	AM1_3659	6.5062e-05	0.0311891	1542	hypothetical protein
	AM1_D0230	6.50631e-05	0.0311891	1543	hypothetical protein
	AM1_4721	6.50634e-05	0.0311891	1544	hypothetical protein
	AM1_0189	6.50638e-05	0.0311891	1545	hypothetical protein
	AM1_3178	6.50656e-05	0.0311891	1546	hypothetical protein
	AM1_1226	6.50683e-05	0.0311891	1547	transcriptional regulator, Ars
	AM1_0899	6.50693e-05	0.0311891	1548	hypothetical protein
	AM1_1476	6.50696e-05	0.0311891	1549	hypothetical protein
	AM1_3950	6.50699e-05	0.0311891	1550	hypothetical protein
	AM1_2703	6.50705e-05	0.0311891	1551	hypothetical protein
	AM1_F0012	6.50714e-05	0.0311891	1552	SCP-like Type I secretion targ
	AM1_4243	6.5072e-05	0.0311891	1553	hypothetical protein
	AM1_5203	6.50769e-05	0.0311891	1554	hypothetical protein
	AM1_D0242	6.50786e-05	0.0311891	1555	cell death suppressor protein
	AM1_3388	6.50814e-05	0.0311891	1556	hypothetical protein
	AM1_0384	6.50814e-05	0.0311891	1557	glycosyl transferase, group 1
	AM1_2120	6.50814e-05	0.0311891	1558	photosystem II protein PsbX
	AM1_3682	6.50814e-05	0.0311891	1559	short putative Rieske iron sul
	AM1_F0041	6.50814e-05	0.0311891	1560	hypothetical protein
	AM1_G0069	6.50814e-05	0.0311891	1561	hypothetical protein
	AM1_G0084	6.50814e-05	0.0311891	1562	short chain dehydrogenase fami
	AM1_6158	6.50814e-05	0.0311891	1563	hypothetical protein
	AM1_B0032	6.50814e-05	0.0311891	1564	hypothetical protein
	AM1_5400	6.50849e-05	0.0311891	1565	hypothetical protein
	AM1_0221	6.50852e-05	0.0311891	1566	TPR domain protein, putative
	AM1_0062	6.50852e-05	0.0311891	1567	integrase, catalytic region
	AM1_0874	6.50852e-05	0.0311891	1568	integrase, catalytic region
	AM1_2404	6.50852e-05	0.0311891	1569	integrase, catalytic region
	AM1_2477	6.50852e-05	0.0311891	1570	integrase, catalytic region
	AM1_C0183	6.50874e-05	0.0311891	1571	hypothetical protein
	AM1_E0222	6.5089e-05	0.0311891	1572	hypothetical protein
	AM1_6202	6.50906e-05	0.0311891	1573	hypothetical protein
	AM1_A0306	6.50914e-05	0.0311891	1574	hypothetical protein
	AM1_A0138	6.50986e-05	0.0311891	1575	alternative oxidase, putative
	AM1_3252	6.51022e-05	0.0311891	1576	hypothetical protein
	AM1_0731	6.51022e-05	0.0311891	1577	hypothetical protein
	AM1_1857	6.51022e-05	0.0311891	1578	hypothetical protein
	AM1_6046	6.51022e-05	0.0311891	1579	hypothetical protein
	AM1_6198	6.51022e-05	0.0311891	1580	hypothetical protein
	AM1_6167	6.51022e-05	0.0311891	1581	hypothetical protein
	AM1_4876	6.51065e-05	0.0311891	1582	hypothetical protein
	AM1_I0003	6.51065e-05	0.0311891	1583	hypothetical protein
	AM1_E0132	6.51073e-05	0.0311891	1584	nuclease, SNase-like protein
	AM1_3574	6.51073e-05	0.0311891	1585	SUF system FeS assembly protei
	AM1_C0055	6.51076e-05	0.0311891	1586	transcriptional regulator, Lys
	AM1_3961	6.51102e-05	0.0311891	1587	hypothetical protein
	AM1_C0100	6.51116e-05	0.0311891	1588	phycocyanin, beta subunit
	AM1_C0192	6.51116e-05	0.0311891	1589	phycocyanin, beta subunit
	AM1_A0069	6.51134e-05	0.0311891	1590	phosphoribosyltransferase, put
	AM1_2031	6.5118e-05	0.0311891	1591	acetyltransferase, gnat family
	AM1_2638	6.51212e-05	0.0311891	1592	FHA domain containing protein
	AM1_2345	6.51216e-05	0.0311891	1593	hypothetical protein
	AM1_2416	6.51247e-05	0.0311891	1594	TPR domain protein, putative
	AM1_0204	6.51252e-05	0.0311891	1595	oxidoreductase, short chain de
	AM1_G0080	6.51252e-05	0.0311891	1596	oxidoreductase, short-chain de
	AM1_2356	6.51261e-05	0.0311891	1597	hypothetical protein
	AM1_3034	6.51261e-05	0.0311891	1598	transcriptional regulator, Lux
	AM1_0101	6.51273e-05	0.0311891	1599	hypothetical protein
	AM1_2804	6.5129e-05	0.0311891	1600	bacterial pre-peptidase C-term
T	AM1_2111	6.51294e-05	0.0331384	1601	ferric uptake regulation prote
	AM1_C0180	6.51311e-05	0.0331384	1602	response regulator, putative
	AM1_1608	6.51335e-05	0.0331384	1603	glutathione S-transferase
	AM1_2290	6.51366e-05	0.0331384	1604	hypothetical protein
	AM1_B0369	6.51366e-05	0.0331384	1605	hypothetical protein
	AM1_H0085	6.51383e-05	0.0331384	1606	pentapeptide repeat protein
	AM1_B0114	6.51394e-05	0.0331384	1607	hypothetical protein
	AM1_4289	6.514e-05	0.0331384	1608	hypothetical protein
	AM1_3278	6.51426e-05	0.0331384	1609	hypothetical protein
	AM1_5998	6.51426e-05	0.0331384	1610	hypothetical protein
	AM1_C0103	6.51426e-05	0.0331384	1611	hypothetical protein
	AM1_5807	6.51435e-05	0.0331384	1612	Fe-S cluster-binding protein,
	AM1_1656	6.51447e-05	0.0331384	1613	transposase, IS4 family
	AM1_0097	6.51464e-05	0.0331384	1614	hypothetical protein
	AM1_6250	6.5148e-05	0.0331384	1615	hypothetical protein
	AM1_3617	6.51522e-05	0.0331384	1616	FkbH domain protein
	AM1_B0268	6.51531e-05	0.0331384	1617	nucleoside phosphorylase, puta
	AM1_0191	6.51555e-05	0.0331384	1618	hypothetical protein
	AM1_2647	6.51562e-05	0.0331384	1619	hypothetical protein
	AM1_4781	6.51597e-05	0.0331384	1620	restriction modification syste
	AM1_B0273	6.51653e-05	0.0331384	1621	hypothetical protein
	AM1_D0172	6.51661e-05	0.0331384	1622	polysaccharide deacetylase
	AM1_5989	6.51666e-05	0.0331384	1623	branched chain amino acid ABC
	AM1_0534	6.51734e-05	0.0331384	1624	hypothetical protein
	AM1_A0291	6.51757e-05	0.0331384	1625	hypothetical protein
	AM1_3419	6.51773e-05	0.0331384	1626	hypothetical protein
	AM1_G0037	6.51773e-05	0.0331384	1627	exonuclease
	AM1_1467	6.51793e-05	0.0331384	1628	hypothetical protein
	AM1_0122	6.51793e-05	0.0331384	1629	hypothetical protein
	AM1_4020	6.51793e-05	0.0331384	1630	hypothetical protein
	AM1_4539	6.51793e-05	0.0331384	1631	hypothetical protein
	AM1_4842	6.51793e-05	0.0331384	1632	hypothetical protein
	AM1_5008	6.51793e-05	0.0331384	1633	hypothetical protein
	AM1_5061	6.51793e-05	0.0331384	1634	hypothetical protein
	AM1_6230	6.51793e-05	0.0331384	1635	hypothetical protein
	AM1_B0352	6.51794e-05	0.0331384	1636	hypothetical protein
	AM1_B0278	6.51814e-05	0.0331384	1637	hypothetical protein
	AM1_3540	6.51817e-05	0.0331384	1638	vancomycin B-type resistance p
	AM1_B0329	6.51822e-05	0.0331384	1639	hypothetical protein
	AM1_F0079	6.5184e-05	0.0331384	1640	ferric uptake regulation prote
	AM1_3921	6.51863e-05	0.0331384	1641	methyltransferase, putative
	AM1_6285	6.51863e-05	0.0331384	1642	transposase, IS4 family
	AM1_G0018	6.51863e-05	0.0331384	1643	hypothetical protein
	AM1_6062	6.51863e-05	0.0331384	1644	hypothetical protein
	AM1_5961	6.51878e-05	0.0331384	1645	hypothetical protein
	AM1_1477	6.51889e-05	0.0331384	1646	lipase precursor
	AM1_5224	6.51928e-05	0.0331384	1647	hypothetical protein
	AM1_5354	6.51941e-05	0.0331384	1648	FHA domain protein
	AM1_1050	6.51941e-05	0.0331384	1649	hypothetical protein
	AM1_2908	6.51967e-05	0.0331384	1650	polyprenyl P-hydroxybenzoate a
	AM1_2936	6.51967e-05	0.0331384	1651	oxidoreductase domain protein
	AM1_3281	6.51978e-05	0.0331384	1652	hypothetical protein
	AM1_5292	6.5199e-05	0.0331384	1653	hypothetical protein
	AM1_6007	6.5199e-05	0.0331384	1654	Alkyl hydroperoxide reductase/
	AM1_3288	6.52005e-05	0.0331384	1655	glyoxalase/bleomycin resistanc
	AM1_B0265	6.5201e-05	0.0331384	1656	hypothetical protein
	AM1_3775	6.52085e-05	0.0331384	1657	hypothetical protein
	AM1_2368	6.52143e-05	0.0331384	1658	pentapeptide repeat protein
	AM1_3688	6.52144e-05	0.0331384	1659	phage Tail Collar
	AM1_A0008	6.52154e-05	0.0331384	1660	hypothetical protein
	AM1_A0187	6.52155e-05	0.0331384	1661	hypothetical protein
	AM1_4915	6.52183e-05	0.0331384	1662	dihydroneopterin aldolase
	AM1_0884	6.52193e-05	0.0331384	1663	hypothetical protein
	AM1_4254	6.5223e-05	0.0331384	1664	hypothetical protein
	AM1_5404	6.52232e-05	0.0331384	1665	acetyltransferase, gnat family
	AM1_2738	6.5225e-05	0.0331384	1666	hypothetical protein
	AM1_A0049	6.52251e-05	0.0331384	1667	hypothetical protein
	AM1_E0004	6.5228e-05	0.0331384	1668	hypothetical protein
	AM1_0387	6.52284e-05	0.0331384	1669	glycosyl transferase, group 1
	AM1_0555	6.52295e-05	0.0331384	1670	Conserved CobQ/CobB/MinD/ParA
	AM1_F0058	6.52316e-05	0.0331384	1671	hypothetical protein
	AM1_B0117	6.52337e-05	0.0331384	1672	hypothetical protein
	AM1_3683	6.52337e-05	0.0331384	1673	hypothetical protein
	AM1_D0140	6.52337e-05	0.0331384	1674	hypothetical protein
	AM1_3341	6.52337e-05	0.0331384	1675	hypothetical protein
	AM1_3901	6.52337e-05	0.0331384	1676	hypothetical protein
	AM1_A0113	6.52337e-05	0.0331384	1677	hypothetical protein
	AM1_H0013	6.52337e-05	0.0331384	1678	hypothetical protein
	AM1_5709	6.52337e-05	0.0331384	1679	hypothetical protein
	AM1_5547	6.52373e-05	0.0331384	1680	glycosyl transferase, group 1
	AM1_A0342	6.52377e-05	0.0331384	1681	hypothetical protein
	AM1_B0239	6.52377e-05	0.0331384	1682	hypothetical protein
	AM1_1359	6.52388e-05	0.0331384	1683	transposase, IS4 family
	AM1_5337	6.52405e-05	0.0331384	1684	hypothetical protein
	AM1_3863	6.52416e-05	0.0331384	1685	hypothetical protein
	AM1_6272	6.52416e-05	0.0331384	1686	hypothetical protein
	AM1_C0271	6.52422e-05	0.0331384	1687	ThiF family protein, putative
	AM1_1105	6.52425e-05	0.0331384	1688	hypothetical protein
	AM1_D0268	6.52427e-05	0.0331384	1689	hypothetical protein
	AM1_6223	6.52438e-05	0.0331384	1690	WD-repeat protein
	AM1_D0009	6.52452e-05	0.0331384	1691	hypothetical protein
	AM1_E0116	6.52452e-05	0.0331384	1692	hypothetical protein
	AM1_D0031	6.52487e-05	0.0331384	1693	peptidase M23 domain protein
	AM1_6226	6.52518e-05	0.0331384	1694	RNA-directed DNA polymerase
	AM1_A0256	6.52518e-05	0.0331384	1695	RNA-directed DNA polymerase
	AM1_B0334	6.52518e-05	0.0331384	1696	RNA-directed DNA polymerase
	AM1_F0004	6.52518e-05	0.0331384	1697	RNA-directed DNA polymerase
	AM1_F0061	6.52518e-05	0.0331384	1698	RNA-directed DNA polymerase
	AM1_F0191	6.52518e-05	0.0331384	1699	RNA-directed DNA polymerase
	AM1_2665	6.52565e-05	0.0331384	1700	hypothetical protein
	AM1_3112	6.52566e-05	0.0331384	1701	hypothetical protein
	AM1_2901	6.52579e-05	0.0331384	1702	hypothetical protein
T	AM1_1885	6.52598e-05	0.0350877	1703	hypothetical protein
	AM1_B0244	6.52613e-05	0.0350877	1704	dioxygenase, putative
	AM1_4531	6.5262e-05	0.0350877	1705	VCBS
	AM1_3107	6.52624e-05	0.0350877	1706	hypothetical protein
	AM1_6299	6.52641e-05	0.0350877	1707	hypothetical protein
	AM1_D0005	6.52641e-05	0.0350877	1708	hypothetical protein
	AM1_0812	6.52659e-05	0.0350877	1709	hypothetical protein
	AM1_B0079	6.52669e-05	0.0350877	1710	hypothetical protein
	AM1_C0146	6.52676e-05	0.0350877	1711	DUF897 domain transmembrane pr
	AM1_0099	6.52676e-05	0.0350877	1712	hypothetical protein
	AM1_0544	6.52684e-05	0.0350877	1713	hypothetical protein
	AM1_B0019	6.52689e-05	0.0350877	1714	hypothetical protein
	AM1_E0164	6.52689e-05	0.0350877	1715	hypothetical protein
	AM1_4154	6.52701e-05	0.0350877	1716	oxidoreductase, 2OG-Fe(II) oxy
	AM1_C0090	6.52706e-05	0.0350877	1717	hypothetical protein
	AM1_A0197	6.5272e-05	0.0350877	1718	probable iron(III) dicitrate A
	AM1_2038	6.52757e-05	0.0350877	1719	leucine-rich repeat containing
	AM1_2796	6.5276e-05	0.0350877	1720	glycosyl transferase, group 2
	AM1_0677	6.52768e-05	0.0350877	1721	hypothetical protein
	AM1_F0173	6.52768e-05	0.0350877	1722	hypothetical protein
	AM1_3336	6.52784e-05	0.0350877	1723	sulfotransferase family, putat
	AM1_1750	6.52836e-05	0.0350877	1724	hypothetical protein
	AM1_4650	6.52844e-05	0.0350877	1725	dipeptide/oligopeptide/nickel
	AM1_6185	6.52853e-05	0.0350877	1726	hypothetical protein
	AM1_B0360	6.52853e-05	0.0350877	1727	hypothetical protein
	AM1_0813	6.52885e-05	0.0350877	1728	hypothetical protein
	AM1_6132	6.52892e-05	0.0350877	1729	hypothetical protein
	AM1_C0170	6.52902e-05	0.0350877	1730	hypothetical protein
	AM1_C0251	6.52921e-05	0.0350877	1731	resolvase, N-terminal domain t
	AM1_B0276	6.52921e-05	0.0350877	1732	hypothetical protein
	AM1_6298	6.52928e-05	0.0350877	1733	hypothetical protein
	AM1_4641	6.52939e-05	0.0350877	1734	type IV pilin protein, putativ
	AM1_1582	6.52978e-05	0.0350877	1735	GCN5-related N-acetyltransfera
	AM1_4031	6.52986e-05	0.0350877	1736	ferredoxin-thioredoxin reducta
	AM1_B0086	6.52994e-05	0.0350877	1737	DNA-binding protein HU
	AM1_6342	6.53009e-05	0.0350877	1738	hypothetical protein
	AM1_3387	6.53024e-05	0.0350877	1739	hypothetical protein
	AM1_1124	6.53035e-05	0.0350877	1740	transposase, putative
	AM1_1314	6.53035e-05	0.0350877	1741	transposase, putative
	AM1_3923	6.53035e-05	0.0350877	1742	hypothetical protein
T	AM1_3653	6.53066e-05	0.037037	1743	BioY family protein
T	AM1_5515	6.53079e-05	0.0389864	1744	ferredoxin, 2Fe-2S type, PetF1
T	AM1_2438	6.53084e-05	0.0409357	1745	HNH endonuclease family protei
	AM1_B0232	6.531e-05	0.0409357	1746	haemagglutination activity dom
	AM1_2702	6.53103e-05	0.0409357	1747	glycerol-3-phosphate dehydroge
	AM1_5879	6.5314e-05	0.0409357	1748	prepilin-type N- cleavage/meth
	AM1_2402	6.53143e-05	0.0409357	1749	transposase, IS4 family, putat
	AM1_B0246	6.53148e-05	0.0409357	1750	hypothetical protein
	AM1_5114	6.53152e-05	0.0409357	1751	hypothetical protein
	AM1_A0265	6.53169e-05	0.0409357	1752	acetyltransferase, gnat family
	AM1_1670	6.53198e-05	0.0409357	1753	subtilase family protein
	AM1_A0080	6.53199e-05	0.0409357	1754	polysaccharide biosynthesis/ex
	AM1_0815	6.532e-05	0.0409357	1755	hypothetical protein
	AM1_D0157	6.53214e-05	0.0409357	1756	ATP synthase F1, beta subunit
	AM1_E0003	6.53251e-05	0.0409357	1757	hypothetical protein
	AM1_4151	6.53251e-05	0.0409357	1758	hypothetical protein
	AM1_1312	6.53251e-05	0.0409357	1759	hypothetical protein
	AM1_1827	6.53251e-05	0.0409357	1760	hypothetical protein
	AM1_3050	6.53251e-05	0.0409357	1761	hypothetical protein
	AM1_4083	6.53251e-05	0.0409357	1762	hypothetical protein
	AM1_C0097	6.53251e-05	0.0409357	1763	hypothetical protein
	AM1_0567	6.53251e-05	0.0409357	1764	hypothetical protein
	AM1_1323	6.53251e-05	0.0409357	1765	hypothetical protein
	AM1_C0071	6.53251e-05	0.0409357	1766	hypothetical protein
	AM1_C0109	6.53251e-05	0.0409357	1767	hypothetical protein
	AM1_A0102	6.53268e-05	0.0409357	1768	hypothetical protein
	AM1_3323	6.53273e-05	0.0409357	1769	hypothetical protein
	AM1_0419	6.53288e-05	0.0409357	1770	type IV pilus assembly protein
	AM1_2400	6.533e-05	0.0409357	1771	hypothetical protein
	AM1_2776	6.533e-05	0.0409357	1772	HicA family protein
	AM1_0796	6.533e-05	0.0409357	1773	band 7 family protein, putativ
	AM1_E0029	6.533e-05	0.0409357	1774	hypothetical protein
	AM1_6120	6.53307e-05	0.0409357	1775	transposase
	AM1_6122	6.53307e-05	0.0409357	1776	transposase
	AM1_B0008	6.53307e-05	0.0409357	1777	transposase
	AM1_B0353	6.53307e-05	0.0409357	1778	transposase
	AM1_2358	6.53315e-05	0.0409357	1779	aspartate 1-decarboxylase
	AM1_3038	6.53315e-05	0.0409357	1780	ferric uptake regulation prote
	AM1_1761	6.53335e-05	0.0409357	1781	hypothetical protein
	AM1_3264	6.53351e-05	0.0409357	1782	methyltransferase, FkbM family
	AM1_6082	6.53366e-05	0.0409357	1783	zinc-binding oxidoreductase, p
	AM1_0092	6.53382e-05	0.0409357	1784	hypothetical protein
	AM1_C0088	6.53382e-05	0.0409357	1785	hypothetical protein
	AM1_1673	6.53382e-05	0.0409357	1786	hypothetical protein
	AM1_F0150	6.53406e-05	0.0409357	1787	hypothetical protein
	AM1_B0395	6.53415e-05	0.0409357	1788	subtilase family protease
	AM1_0235	6.53417e-05	0.0409357	1789	hypothetical protein
	AM1_1318	6.53438e-05	0.0409357	1790	hypothetical protein
	AM1_H0082	6.53445e-05	0.0409357	1791	hypothetical protein
	AM1_5625	6.53455e-05	0.0409357	1792	prepilin-type N- cleavage/meth
	AM1_6214	6.53463e-05	0.0409357	1793	phage derived protein Gp49-lik
	AM1_4684	6.53476e-05	0.0409357	1794	hypothetical protein
	AM1_2746	6.53496e-05	0.0409357	1795	hypothetical protein
	AM1_4827	6.5351e-05	0.0409357	1796	ggdef family protein
	AM1_4038	6.53536e-05	0.0409357	1797	circadian period extender Pex
	AM1_1519	6.53536e-05	0.0409357	1798	acetyltransferase, gnat family
	AM1_A0347	6.53547e-05	0.0409357	1799	hypothetical protein
	AM1_H0052	6.53553e-05	0.0409357	1800	hypothetical protein
	AM1_C0273	6.53576e-05	0.0409357	1801	hypothetical protein
	AM1_2707	6.53581e-05	0.0409357	1802	FkbH domain protein
	AM1_4946	6.53601e-05	0.0409357	1803	hypothetical protein
	AM1_B0237	6.53601e-05	0.0409357	1804	hypothetical protein
	AM1_1460	6.53617e-05	0.0409357	1805	hypothetical protein
	AM1_B0281	6.53617e-05	0.0409357	1806	hypothetical protein
	AM1_0633	6.53636e-05	0.0409357	1807	pirin-like protein
	AM1_C0048	6.53645e-05	0.0409357	1808	RNA-binding protein
	AM1_0638	6.5365e-05	0.0409357	1809	hypothetical protein
	AM1_3698	6.5365e-05	0.0409357	1810	hypothetical protein
	AM1_0178	6.53681e-05	0.0409357	1811	hypothetical protein
	AM1_E0131	6.5371e-05	0.0409357	1812	hypothetical protein
	AM1_3605	6.53719e-05	0.0409357	1813	hypothetical protein
	AM1_1924	6.53722e-05	0.0409357	1814	ADP-ribosylglycohydrolase
	AM1_5431	6.5373e-05	0.0409357	1815	hypothetical protein
	AM1_G0073	6.53731e-05	0.0409357	1816	hypothetical protein
	AM1_H0083	6.53731e-05	0.0409357	1817	hypothetical protein
	AM1_G0046	6.5378e-05	0.0409357	1818	polysaccharide export protein
	AM1_4140	6.53829e-05	0.0409357	1819	fatty acid desaturase
	AM1_3125	6.5383e-05	0.0409357	1820	hypothetical protein
	AM1_1051	6.53951e-05	0.0409357	1821	hypothetical protein
	AM1_1203	6.53951e-05	0.0409357	1822	hypothetical protein
	AM1_B0017	6.53966e-05	0.0409357	1823	PAS domain S-box
	AM1_E0071	6.53988e-05	0.0409357	1824	TrwC protein, putative
	AM1_0337	6.54036e-05	0.0409357	1825	hypothetical protein
	AM1_B0340	6.54036e-05	0.0409357	1826	hypothetical protein
	AM1_1807	6.54036e-05	0.0409357	1827	hypothetical protein
	AM1_1830	6.54036e-05	0.0409357	1828	hypothetical protein
	AM1_4501	6.54036e-05	0.0409357	1829	hypothetical protein
	AM1_6169	6.54036e-05	0.0409357	1830	hypothetical protein
	AM1_A0240	6.54036e-05	0.0409357	1831	hypothetical protein
	AM1_C0208	6.54036e-05	0.0409357	1832	hypothetical protein
T	AM1_1785	6.54036e-05	0.042885	1836	ribulose bisphosphate carboxyl
	AM1_0709	6.54036e-05	0.042885	1833	hypothetical protein
	AM1_0998	6.54036e-05	0.042885	1834	hypothetical protein
	AM1_1684	6.54036e-05	0.042885	1835	hypothetical protein
	AM1_3015	6.54036e-05	0.042885	1837	acetyltransferase, GNAT family
	AM1_4032	6.54036e-05	0.042885	1838	hypothetical protein
	AM1_5973	6.54036e-05	0.042885	1839	hypothetical protein
	AM1_A0121	6.54036e-05	0.042885	1840	hypothetical protein
	AM1_C0149	6.54036e-05	0.042885	1841	hypothetical protein
	AM1_C0239	6.54036e-05	0.042885	1842	oxidoreductase, short chain de
	AM1_C0310	6.54036e-05	0.042885	1843	hypothetical protein
	AM1_C0345	6.54036e-05	0.042885	1844	hypothetical protein
	AM1_0718	6.54036e-05	0.042885	1845	hypothetical protein
	AM1_1606	6.54036e-05	0.042885	1846	hypothetical protein
	AM1_H0015	6.54036e-05	0.042885	1847	hypothetical protein
	AM1_D0079	6.54081e-05	0.042885	1848	hypothetical protein
	AM1_1276	6.54083e-05	0.042885	1849	hypothetical protein
	AM1_3589	6.54108e-05	0.042885	1850	histidinol dehydrogenase
	AM1_D0180	6.54134e-05	0.042885	1851	ABC transporter, periplasmic s
	AM1_H0093	6.54145e-05	0.042885	1852	hypothetical protein
	AM1_F0088	6.5418e-05	0.042885	1853	serine/threonine protein kinas
	AM1_C0123	6.54182e-05	0.042885	1854	hypothetical protein
	AM1_0457	6.54187e-05	0.042885	1855	anaerobic ribonucleoside-triph
	AM1_1173	6.54193e-05	0.042885	1856	hypothetical protein
	AM1_0845	6.54207e-05	0.042885	1857	hypothetical protein
	AM1_1436	6.54212e-05	0.042885	1858	glycine cleavage T protein, pu
	AM1_0250	6.54225e-05	0.042885	1859	peptidase M23 domain protein
	AM1_6251	6.54226e-05	0.042885	1860	hypothetical protein
	AM1_5636	6.54244e-05	0.042885	1861	pentapeptide repeat protein
	AM1_5029	6.54256e-05	0.042885	1862	hypothetical protein
	AM1_E0034	6.54258e-05	0.042885	1863	KilA-N domain family protein
	AM1_1328	6.54284e-05	0.042885	1864	hypothetical protein
	AM1_B0166	6.54288e-05	0.042885	1865	cysteinyl-tRNA synthetase
	AM1_2544	6.54303e-05	0.042885	1866	hypothetical protein
	AM1_C0303	6.5432e-05	0.042885	1867	hypothetical protein
	AM1_0106	6.5434e-05	0.042885	1868	hypothetical protein
	AM1_2963	6.54342e-05	0.042885	1869	hypothetical protein
	AM1_D0207	6.54342e-05	0.042885	1870	chaperonin GroES
	AM1_A0096	6.54368e-05	0.042885	1871	RNA-binding protein
	AM1_D0001	6.54368e-05	0.042885	1872	RNA-binding protein
	AM1_5834	6.54399e-05	0.042885	1873	hypothetical protein
	AM1_C0144	6.54399e-05	0.042885	1874	hypothetical protein
	AM1_E0159	6.54399e-05	0.042885	1875	hypothetical protein
	AM1_3607	6.54409e-05	0.042885	1876	glycosyl transferase, group 1
	AM1_4097	6.54437e-05	0.042885	1877	ABC transporter, ATP-binding p
	AM1_G0140	6.54437e-05	0.042885	1878	hypothetical protein
	AM1_0495	6.54477e-05	0.042885	1879	integrase, catalytic region
	AM1_F0034	6.54477e-05	0.042885	1880	transcriptional regulator, Crp
	AM1_4518	6.54483e-05	0.042885	1881	oxidoreductase, 2OG-Fe(II) oxy
	AM1_C0314	6.54483e-05	0.042885	1882	hypothetical protein
T	AM1_4582	6.54496e-05	0.0448343	1883	precorrin-4 C11-methyltransfer
	AM1_5912	6.5452e-05	0.0448343	1884	hypothetical protein
	AM1_E0041	6.54541e-05	0.0448343	1885	hypothetical protein
	AM1_0113	6.54541e-05	0.0448343	1886	glutaredoxin-related protein,
	AM1_D0107	6.54589e-05	0.0448343	1887	hypothetical protein
	AM1_B0267	6.54592e-05	0.0448343	1888	ATPase, AAA family protein
	AM1_4562	6.54616e-05	0.0448343	1889	hypothetical protein
	AM1_0129	6.54629e-05	0.0448343	1890	hypothetical protein
	AM1_0160	6.54629e-05	0.0448343	1891	hypothetical protein
	AM1_1330	6.54629e-05	0.0448343	1892	hypothetical protein
	AM1_3494	6.54629e-05	0.0448343	1893	hypothetical protein
	AM1_4277	6.54629e-05	0.0448343	1894	hypothetical protein
	AM1_5094	6.54629e-05	0.0448343	1895	hypothetical protein
	AM1_5926	6.54629e-05	0.0448343	1896	hypothetical protein
	AM1_6260	6.54629e-05	0.0448343	1897	hypothetical protein
	AM1_B0052	6.54629e-05	0.0448343	1898	hypothetical protein
	AM1_E0039	6.54629e-05	0.0448343	1899	hypothetical protein
	AM1_2141	6.54636e-05	0.0448343	1900	cupin domain protein
	AM1_5518	6.54669e-05	0.0448343	1901	transcriptional regulator, Ara
	AM1_5612	6.5468e-05	0.0448343	1902	hypothetical protein
T	AM1_2637	6.5468e-05	0.0467836	1903	6-phosphogluconolactonase
	AM1_G0054	6.54701e-05	0.0467836	1904	RNA polymerase sigma-24 subuni
	AM1_3979	6.54705e-05	0.0467836	1905	lactoylglutathione lyase
	AM1_0041	6.54718e-05	0.0467836	1906	hypothetical protein
	AM1_0470	6.54718e-05	0.0467836	1907	hypothetical protein
	AM1_3788	6.54718e-05	0.0467836	1908	hypothetical protein
	AM1_A0095	6.54727e-05	0.0467836	1909	exoribonuclease II, putative
	AM1_3369	6.54745e-05	0.0467836	1910	plastocyanin PetE
	AM1_6218	6.54755e-05	0.0467836	1911	hemolysin-type calcium-binding
	AM1_2250	6.54779e-05	0.0467836	1912	hypothetical protein
	AM1_4246	6.54791e-05	0.0467836	1913	hypothetical protein
	AM1_D0015	6.54791e-05	0.0467836	1914	hypothetical protein
	AM1_5251	6.54804e-05	0.0467836	1915	hypothetical protein
T	AM1_1506	6.5482e-05	0.0487329	1916	fructose-bisphosphate aldolase
	AM1_4468	6.54821e-05	0.0487329	1917	Fe-S cluster-binding protein,
	AM1_4544	6.54826e-05	0.0487329	1918	dehydrogenase, putative
	AM1_3018	6.5484e-05	0.0487329	1919	transcriptional regulator, Tet
	AM1_6192	6.5484e-05	0.0487329	1920	hypothetical protein
	AM1_3346	6.54862e-05	0.0487329	1921	hypothetical protein
	AM1_3723	6.54862e-05	0.0487329	1922	hypothetical protein
	AM1_6114	6.54874e-05	0.0487329	1923	transcriptional regulator, Tet
	AM1_4095	6.54883e-05	0.0487329	1924	hypothetical protein
	AM1_4141	6.54893e-05	0.0487329	1925	hypothetical protein
	AM1_3006	6.54904e-05	0.0487329	1926	hypothetical protein
	AM1_5999	6.54904e-05	0.0487329	1927	transcriptional regulator, Pad
	AM1_C0328	6.54904e-05	0.0487329	1928	RNA-directed DNA polymerase
	AM1_2993	6.54909e-05	0.0487329	1929	heat shock protein (HSP20) fam
	AM1_0613	6.54912e-05	0.0487329	1930	photosystem II oxygen evolutio
	AM1_6125	6.54915e-05	0.0487329	1931	tyrosine recombinase XerC, put
	AM1_2658	6.54949e-05	0.0487329	1932	glutathione S-transferase II
	AM1_A0355	6.54954e-05	0.0487329	1933	hypothetical protein
	AM1_C0339	6.5497e-05	0.0487329	1934	RNA polymerase sigma-70 factor
T	AM1_5366	6.54986e-05	0.0506823	1935	hypothetical protein
	AM1_D0243	6.54986e-05	0.0506823	1936	methyltransferase, putative
	AM1_1358	6.54999e-05	0.0506823	1937	transposase, IS4 family
	AM1_4320	6.54999e-05	0.0506823	1938	serine/threonine protein kinas
	AM1_4880	6.54999e-05	0.0506823	1939	hypothetical protein
	AM1_0255	6.54999e-05	0.0506823	1940	hypothetical protein
	AM1_E0006	6.54999e-05	0.0506823	1941	transposase, IS4 family, putat
	AM1_B0287	6.55019e-05	0.0506823	1942	RNA polymerase sigma factor do
	AM1_1335	6.55024e-05	0.0506823	1943	alcohol dehydrogenase
	AM1_5325	6.55026e-05	0.0506823	1944	ferric reductase like transmem
	AM1_4492	6.55044e-05	0.0506823	1945	FAD dependent oxidoreductase,
	AM1_0354	6.55075e-05	0.0506823	1946	hypothetical protein
	AM1_3185	6.55075e-05	0.0506823	1947	hypothetical protein
	AM1_4191	6.55075e-05	0.0506823	1948	hypothetical protein
	AM1_4862	6.55075e-05	0.0506823	1949	hypothetical protein
	AM1_1078	6.55086e-05	0.0506823	1950	beta-ketoacyl synthase, putati
	AM1_A0175	6.55086e-05	0.0506823	1951	hypothetical protein
	AM1_1619	6.55115e-05	0.0506823	1952	hypothetical protein
	AM1_B0094	6.55126e-05	0.0506823	1953	WD40-like Beta Propeller, puta
	AM1_E0005	6.55128e-05	0.0506823	1954	hypothetical protein
	AM1_0209	6.55135e-05	0.0506823	1955	hypothetical protein
	AM1_2926	6.55142e-05	0.0506823	1956	hypothetical protein
	AM1_2394	6.55153e-05	0.0506823	1957	3,8-divinyl protochlorophyllid
	AM1_4005	6.55153e-05	0.0506823	1958	hypothetical protein
	AM1_D0210	6.55153e-05	0.0506823	1959	hypothetical protein
	AM1_H0117	6.55153e-05	0.0506823	1960	hypothetical protein
	AM1_B0105	6.55171e-05	0.0506823	1961	hypothetical protein
	AM1_5918	6.55173e-05	0.0506823	1962	pentapeptide repeat protein
T	AM1_2022	6.55183e-05	0.0526316	1963	glycogen synthase
	AM1_1017	6.55186e-05	0.0526316	1964	hypothetical protein
	AM1_5775	6.5521e-05	0.0526316	1965	hypothetical protein
	AM1_4919	6.55219e-05	0.0526316	1966	fmn-dependent NADH-azoreductas
	AM1_2904	6.55223e-05	0.0526316	1967	ribosomal-protein-alanine acet
	AM1_5405	6.55249e-05	0.0526316	1968	translation initiation factor
	AM1_B0286	6.55249e-05	0.0526316	1969	hypothetical protein
	AM1_A0160	6.55264e-05	0.0526316	1970	transcriptional regulator, Ara
T	AM1_0413	6.55271e-05	0.0545809	1971	hypothetical protein
	AM1_5418	6.55293e-05	0.0545809	1972	hypothetical protein
	AM1_3811	6.553e-05	0.0545809	1973	hypothetical protein
	AM1_B0056	6.553e-05	0.0545809	1974	ABC transporter permease prote
	AM1_1970	6.55316e-05	0.0545809	1975	hypothetical protein
	AM1_0686	6.55316e-05	0.0545809	1976	plasmid stability protein, put
	AM1_5429	6.55316e-05	0.0545809	1977	hypothetical protein
	AM1_5980	6.55316e-05	0.0545809	1978	hypothetical protein
	AM1_C0334	6.55316e-05	0.0545809	1979	hypothetical protein
	AM1_C0177	6.55316e-05	0.0545809	1980	hypothetical protein
	AM1_3220	6.55339e-05	0.0545809	1981	transposase
	AM1_6288	6.55397e-05	0.0545809	1982	hypothetical protein
	AM1_E0178	6.55397e-05	0.0545809	1983	hypothetical protein
	AM1_6353	6.55401e-05	0.0545809	1984	hypothetical protein
	AM1_5130	6.55406e-05	0.0545809	1985	hypothetical protein
	AM1_A0119	6.55413e-05	0.0545809	1986	short chain dehydrogenase fami
	AM1_F0020	6.55417e-05	0.0545809	1987	hypothetical protein
	AM1_G0154	6.55417e-05	0.0545809	1988	hypothetical protein
	AM1_G0031	6.5542e-05	0.0545809	1989	hypothetical protein
	AM1_0382	6.55428e-05	0.0545809	1990	hypothetical protein
	AM1_E0096	6.5545e-05	0.0545809	1991	cytochrome P450 family protein
	AM1_5200	6.55453e-05	0.0545809	1992	oxidoreductase, NAD-binding, p
	AM1_1845	6.55473e-05	0.0545809	1993	hypothetical protein
	AM1_3294	6.5549e-05	0.0545809	1994	hypothetical protein
	AM1_G0164	6.55501e-05	0.0545809	1995	WD-repeat protein
	AM1_B0193	6.5551e-05	0.0545809	1996	hypothetical protein
	AM1_B0010	6.55514e-05	0.0545809	1997	hypothetical protein
T	AM1_3776	6.55526e-05	0.0565302	1998	lipoic acid synthetase
	AM1_D0196	6.55526e-05	0.0565302	1999	prenyltransferase, UbiA family
[truncated: 6,384 more rows]

## Sheet: b
Type	Gene	CGS raw score	CGS score	Rank	Description	Statistics
	asr2388	6.02312e-05	0	1	unknown protein	Organism	Anabaena PCC 7120
	asr0431	6.0933e-05	0	2	unknown protein	Total genes	6132
	all7319	6.22168e-05	0	3	hypothetical protein	Ref genes	217
	asr7595	6.24738e-05	0	4	unknown protein	Total-Ref	5915
	all2133	6.25868e-05	0	5	hypothetical protein	Test genes	512
T	asl0272	6.26566e-05	0.00195312	6	hypothetical protein	Total-Ref-Test	5403
	asl0716	6.26599e-05	0.00195312	7	unknown protein	Threshold	6.68453e-05
	all4735	6.27866e-05	0.00195312	8	unknown protein	foreign	399
	asr7230	6.29127e-05	0.00195312	9	hypothetical protein	foreign test	25
	asr3368	6.30247e-05	0.00195312	10	unknown protein	%foreign	0.0692208
T	asr0847	6.32427e-05	0.00390625	11	photosystem II protein
T	asl4452	6.32748e-05	0.00585938	12	50S ribosomal protein L33
	asl1632	6.3296e-05	0.00585938	13	hypothetical protein
	all2077	6.3335e-05	0.00585938	14	unknown protein
	all0313	6.35106e-05	0.00585938	15	unknown protein
	asl2519	6.35251e-05	0.00585938	16	unknown protein
	asr4657	6.36062e-05	0.00585938	17	photosystem I PsaM subunit
	asr2135	6.37742e-05	0.00585938	18	unknown protein
T	all2457	6.37886e-05	0.0078125	19	hypothetical protein
T	asl4325	6.37903e-05	0.00976562	20	hypothetical protein
	asr2781	6.3812e-05	0.00976562	21	unknown protein
	all3319	6.3843e-05	0.00976562	22	hypothetical protein
	asl5033	6.39441e-05	0.00976562	23	unknown protein
	asr1150	6.40344e-05	0.00976562	24	unknown protein
	all7645	6.41009e-05	0.00976562	25	unknown protein
	asr7380	6.41074e-05	0.00976562	26	similar to nuclease
	alr1137	6.41263e-05	0.00976562	27	unknown protein
	all3489	6.42397e-05	0.00976562	28	unknown protein
	asr3109	6.43008e-05	0.00976562	29	unknown protein
	alr4795	6.43261e-05	0.00976562	30	hypothetical protein
	asl2332	6.43439e-05	0.00976562	31	unknown protein
	all1747	6.43458e-05	0.00976562	32	unknown protein
	alr2141	6.43463e-05	0.00976562	33	hypothetical protein
	asl3726	6.44091e-05	0.00976562	34	CAB/ELIP/HLIP superfamily
	alr3219	6.44276e-05	0.00976562	35	hypothetical protein
	asl9022	6.44423e-05	0.00976562	36	unknown protein
T	asr2474	6.44939e-05	0.0117188	37	hypothetical protein
	asr4899	6.45334e-05	0.0117188	38	unknown protein
	asr0773	6.45717e-05	0.0117188	39	hypothetical protein
	asr7087	6.45784e-05	0.0117188	40	unknown protein
	alr7103	6.46013e-05	0.0117188	41	unknown protein
	asl0310	6.46599e-05	0.0117188	42	unknown protein
	asl2632	6.47302e-05	0.0117188	43	unknown protein
	asl9004	6.47302e-05	0.0117188	44	plasmid partition protein
T	asl2551	6.47427e-05	0.0136719	45	transcriptional regulator
	asr9503	6.47485e-05	0.0136719	46	unknown protein
	asr8057	6.48407e-05	0.0136719	47	unknown protein
	alr7017	6.49412e-05	0.0136719	48	hypothetical protein
	all4038	6.49797e-05	0.0136719	49	unknown protein
	alr7086	6.49963e-05	0.0136719	50	transposase
	alr1332	6.5001e-05	0.0136719	51	transposase
	asl4728	6.5001e-05	0.0136719	52	unknown protein
	alr1976	6.50128e-05	0.0136719	53	transcriptional regulator
	asl9502	6.50223e-05	0.0136719	54	hypothetical protein
T	asr0485	6.50475e-05	0.015625	55	unknown protein
	asr1156	6.50555e-05	0.015625	56	hypothetical protein.
T	asl0940	6.50581e-05	0.0175781	57	hypothetical protein
	asr7657	6.50687e-05	0.0175781	58	unknown protein
	all2128	6.50841e-05	0.0175781	59	unknown protein
	all0648	6.50979e-05	0.0175781	60	probable anti-sigma factor ant
	asr0925	6.51075e-05	0.0175781	61	unknown protein
	all2341	6.51327e-05	0.0175781	62	thioredoxin 2
	asr0064	6.51413e-05	0.0175781	63	hypothetical protein
	asr1661	6.51413e-05	0.0175781	64	unknown protein
	asr1662	6.51539e-05	0.0175781	65	unknown protein
	asr7542	6.51987e-05	0.0175781	66	unknown protein
	asl7591	6.52056e-05	0.0175781	67	hypothetical protein
	asr0179	6.52084e-05	0.0175781	68	unknown protein
	asl1394	6.52131e-05	0.0175781	69	unknown protein
	all0603	6.52169e-05	0.0175781	70	putative transcriptional regul
	all3991	6.52246e-05	0.0175781	71	hypothetical protein
	alr3495	6.52565e-05	0.0175781	72	hypothetical protein
	alr2144	6.52676e-05	0.0175781	73	unknown protein
	asl7282	6.52707e-05	0.0175781	74	unknown protein
	all2134	6.52822e-05	0.0175781	75	sodium-dependent bicarbonate t
	asr4302	6.53389e-05	0.0175781	76	unknown protein
	all3014	6.53491e-05	0.0175781	77	hypothetical protein
	alr4161	6.53524e-05	0.0175781	78	hypothetical protein
	asr4449	6.53825e-05	0.0175781	79	unknown protein
	asr2172	6.53904e-05	0.0175781	80	hypothetical protein
	asl8072	6.53904e-05	0.0175781	81	probable transcriptional regul
	alr4786	6.53985e-05	0.0175781	82	putative carboxymethylenebuten
	all7279	6.54062e-05	0.0175781	83	hypothetical protein
	all7223	6.54073e-05	0.0175781	84	unknown protein
	alr2902	6.54119e-05	0.0175781	85	similar to heterocyst formatio
	all8003	6.5412e-05	0.0175781	86	unknown protein
	all2180	6.5415e-05	0.0175781	87	hypothetical protein
	alr7224	6.54188e-05	0.0175781	88	unknown protein
T	all5094	6.54207e-05	0.0195312	89	oxidoreductase
	all0929	6.54322e-05	0.0195312	90	two-component system, regulato
	all2017	6.54764e-05	0.0195312	91	hypothetical protein
	alr4077	6.5488e-05	0.0195312	92	hypothetical protein
	asl3190	6.54911e-05	0.0195312	93	similar to photosystem I subun
	asr7260	6.54911e-05	0.0195312	94	unknown protein
	alr7242	6.54934e-05	0.0195312	95	reverse transcriptase homolog
	asr2669	6.55014e-05	0.0195312	96	unknown protein
	asl8018	6.55217e-05	0.0195312	97	unknown protein
	asl8021	6.55234e-05	0.0195312	98	unknown protein
	all0172	6.55258e-05	0.0195312	99	hypothetical protein
	all1065	6.55275e-05	0.0195312	100	unknown protein
	asr0581	6.55417e-05	0.0195312	101	unknown protein
	alr2719	6.55437e-05	0.0195312	102	transposase
	asr4676	6.55457e-05	0.0195312	103	unknown protein
	alr8529	6.55488e-05	0.0195312	104	unknown protein
	alr7092	6.55513e-05	0.0195312	105	unknown protein
T	all3842	6.55606e-05	0.0214844	106	NADH dehydrogenase subunit 3
	alr1499	6.55786e-05	0.0214844	107	unknown protein
	all4630	6.55807e-05	0.0214844	108	unknown protein
	asl0660	6.5609e-05	0.0214844	109	unknown protein
	asr3612	6.5615e-05	0.0214844	110	unknown protein
	all2167	6.56287e-05	0.0214844	111	transposase
	all0337	6.56419e-05	0.0214844	112	hypothetical protein
	asr0837	6.56445e-05	0.0214844	113	unknown protein
	asr1494	6.56445e-05	0.0214844	114	unknown protein
	asl3440	6.5646e-05	0.0214844	115	unknown protein
T	asr0043	6.56461e-05	0.0234375	116	hypothetical protein
	all8080	6.56496e-05	0.0234375	117	unknown protein
	alr7337	6.56567e-05	0.0234375	118	hypothetical protein
	all2005	6.56668e-05	0.0234375	119	unknown protein
	all0938	6.56697e-05	0.0234375	120	hypothetical protein
	alr7586	6.56703e-05	0.0234375	121	cysteine synthase
	asr1899	6.56705e-05	0.0234375	122	unknown protein
	asl0097	6.56884e-05	0.0234375	123	unknown protein
	asl3518	6.56884e-05	0.0234375	124	unknown protein
	asr5145	6.56904e-05	0.0234375	125	unknown protein
	alr1733	6.5698e-05	0.0234375	126	unknown protein
	asr4560	6.57003e-05	0.0234375	127	hypothetical protein
	alr5333	6.57316e-05	0.0234375	128	unknown protein
	asr2795	6.57345e-05	0.0234375	129	unknown protein
	alr3214	6.57386e-05	0.0234375	130	hypothetical protein
	asl0125	6.57453e-05	0.0234375	131	transcriptional regulator
	asl1513	6.57865e-05	0.0234375	132	hypothetical protein
	all8516	6.57941e-05	0.0234375	133	hypothetical protein
	asl7669	6.5796e-05	0.0234375	134	unknown protein
	all0002	6.58135e-05	0.0234375	135	unknown protein
	alr1578	6.58378e-05	0.0234375	136	unknown protein
	alr1448	6.5845e-05	0.0234375	137	unknown protein
	all8538	6.58615e-05	0.0234375	138	unknown protein
T	all4825	6.58615e-05	0.0253906	139	hypothetical protein
	all0314	6.58778e-05	0.0253906	140	transposase
	asr0780	6.58778e-05	0.0253906	141	unknown protein
	asl4039	6.58778e-05	0.0253906	142	unknown protein
	asr4301	6.58778e-05	0.0253906	143	unknown protein
	asl4753	6.58778e-05	0.0253906	144	unknown protein
	all3446	6.59028e-05	0.0253906	145	hypothetical protein
	all0604	6.59045e-05	0.0253906	146	hypothetical protein
	asr5071	6.59113e-05	0.0253906	147	hypothetical protein
	all1122	6.5915e-05	0.0253906	148	hypothetical protein
T	all2919	6.59298e-05	0.0273438	149	ferredoxin
	asl4138	6.59427e-05	0.0273438	150	hypothetical protein
	asl8549	6.59428e-05	0.0273438	151	unknown protein
	asl3128	6.59486e-05	0.0273438	152	hypothetical protein
T	alr3456	6.5972e-05	0.0292969	153	septum site-determining protei
	all3462	6.59749e-05	0.0292969	154	unknown protein
	asr1451	6.59805e-05	0.0292969	155	unknown protein
	asr2448	6.59903e-05	0.0292969	156	hypothetical protein
	alr7009	6.59918e-05	0.0292969	157	transposase
	all0001	6.59933e-05	0.0292969	158	unknown protein
	asr2937	6.60169e-05	0.0292969	159	unknown protein
	asr3006	6.60226e-05	0.0292969	160	hypothetical protein
	all2200	6.60477e-05	0.0292969	161	unknown protein
	alr4964	6.60511e-05	0.0292969	162	hypothetical protein
	asl7509	6.60554e-05	0.0292969	163	unknown protein
	asl3923	6.606e-05	0.0292969	164	hypothetical protein
	all7033	6.60719e-05	0.0292969	165	unknown protein
	asr0382	6.6081e-05	0.0292969	166	hypothetical protein
	all7112	6.6081e-05	0.0292969	167	transposase
	all0220	6.60847e-05	0.0292969	168	isopentenyl transferase
	alr2125	6.60847e-05	0.0292969	169	unknown protein
	all3107	6.60877e-05	0.0292969	170	probable integrase unknown pro
	asl1446	6.61074e-05	0.0292969	171	hypothetical protein
	alr3729	6.61074e-05	0.0292969	172	unknown protein
	asl7164	6.61074e-05	0.0292969	173	unknown protein
	asl1098	6.61074e-05	0.0292969	174	unknown protein
	asr1406	6.61167e-05	0.0292969	175	hypothetical protein
	asr2565	6.61167e-05	0.0292969	176	unknown protein
	asl2197	6.61234e-05	0.0292969	177	unknown protein
	all1838	6.61234e-05	0.0292969	178	hypothetical protein
	alr5155	6.61281e-05	0.0292969	179	photosystem I core protein A2
	asl7176	6.61283e-05	0.0292969	180	unknown protein
	all3461	6.61378e-05	0.0292969	181	unknown protein
	asr7145	6.61498e-05	0.0292969	182	hypothetical protein
	alr3816	6.61504e-05	0.0292969	183	unknown protein
	asr1333	6.6152e-05	0.0292969	184	unknown protein
	asr5004	6.6152e-05	0.0292969	185	unknown protein
	asl2199	6.61546e-05	0.0292969	186	unknown protein
	alr0444	6.61569e-05	0.0292969	187	unknown protein
T	alr5154	6.6162e-05	0.03125	188	photosystem I core protein A1
	alr0021	6.61726e-05	0.03125	189	allophycocyanin alpha subunit
	all7218	6.61881e-05	0.03125	190	histidine kinase-like ATPase
	all7178	6.61893e-05	0.03125	191	transposase
	all7303	6.61893e-05	0.03125	192	transposase
	all7376	6.61893e-05	0.03125	193	transposase
	asl0294	6.61936e-05	0.03125	194	unknown protein
	asl1789	6.62074e-05	0.03125	195	unknown protein
	asl0977	6.62139e-05	0.03125	196	unknown protein
	all7123	6.62203e-05	0.03125	197	unknown protein
	alr7075	6.62247e-05	0.03125	198	hypothetical protein
	asl3860	6.62317e-05	0.03125	199	glutaredoxin
	asl2337	6.62352e-05	0.03125	200	unknown protein
	alr7506	6.62432e-05	0.03125	201	unknown protein
	all1508	6.62486e-05	0.03125	202	hypothetical protein
	alr0545	6.62493e-05	0.03125	203	probable pseudouridine synthas
	alr1821	6.62543e-05	0.03125	204	hypothetical protein
	asl4328	6.62543e-05	0.03125	205	unknown protein
	alr0383	6.62598e-05	0.03125	206	unknown protein
	all4397	6.62599e-05	0.03125	207	putative acetyltransferase
	all3986	6.62693e-05	0.03125	208	transposase
	alr4104	6.62693e-05	0.03125	209	transposase
	alr7228	6.62693e-05	0.03125	210	transposase
	alr7231	6.62693e-05	0.03125	211	transposase
	all8010	6.62693e-05	0.03125	212	transposase
	asl4640	6.62723e-05	0.03125	213	unknown protein
	asr2668	6.62831e-05	0.03125	214	unknown protein
	alr2018	6.6287e-05	0.03125	215	hypothetical protein
	alr4717	6.6287e-05	0.03125	216	hydrogenase accessory protein
	alr1868	6.62954e-05	0.03125	217	hypothetical protein
	all7106	6.62976e-05	0.03125	218	transposase
	all7005	6.62976e-05	0.03125	219	transposase
	all7272	6.63022e-05	0.03125	220	unknown protein
	asl0206	6.63056e-05	0.03125	221	unknown protein
	asl2553	6.63056e-05	0.03125	222	unknown protein
	asr3369	6.63056e-05	0.03125	223	unknown protein
	asr8524	6.63122e-05	0.03125	224	unknown protein
	alr3818	6.63213e-05	0.03125	225	unknown protein
	alr7581	6.63213e-05	0.03125	226	chromosome partitioning protei
	all7624	6.63305e-05	0.03125	227	hypothetical protein
	all3617	6.63318e-05	0.03125	228	unknown protein
	asl1412	6.63327e-05	0.03125	229	unknown protein
	all5247	6.63377e-05	0.03125	230	unknown protein
	all1797	6.63407e-05	0.03125	231	unknown protein
	all8551	6.63407e-05	0.03125	232	unknown protein
	all7654	6.63484e-05	0.03125	233	unknown protein
	all3148	6.63484e-05	0.03125	234	hypothetical protein
	all3022	6.63536e-05	0.03125	235	unknown protein
	asr1400	6.63564e-05	0.03125	236	hypothetical protein
	asr4313	6.63564e-05	0.03125	237	hypothetical protein
	asr4678	6.6363e-05	0.03125	238	unknown protein
	alr5205	6.63674e-05	0.03125	239	hypothetical protein
	alr7381	6.63732e-05	0.03125	240	putative nuclease
	alr7550	6.63753e-05	0.03125	241	unknown protein
	alr1085	6.63849e-05	0.03125	242	hypothetical protein
	alr7036	6.63855e-05	0.03125	243	unknown protein
	alr1160	6.63865e-05	0.03125	244	hypothetical protein
	asl0883	6.63912e-05	0.03125	245	photosystem II protein
	alr3018	6.63922e-05	0.03125	246	probable DNA polymerase, bacte
T	all0129	6.64014e-05	0.0332031	247	two-component response regulat
	all3572	6.64026e-05	0.0332031	248	photosystem II protein D1
	alr3727	6.64026e-05	0.0332031	249	photosystem II protein D1
	alr4592	6.64026e-05	0.0332031	250	photosystem II protein D1
	asr4605	6.64039e-05	0.0332031	251	type I site-specific deoxyribo
	alr7667	6.64039e-05	0.0332031	252	unknown protein
	asr0365	6.64039e-05	0.0332031	253	unknown protein
	alr8566	6.6406e-05	0.0332031	254	transposase
	alr0078	6.64073e-05	0.0332031	255	unknown protein
	asl1243	6.64105e-05	0.0332031	256	unknown protein
T	asr3830	6.64146e-05	0.0351562	257	hypothetical protein
	all4221	6.64159e-05	0.0351562	258	similar to epoxide hydrolase
T	all2996	6.64176e-05	0.0371094	259	hypothetical protein
	asl5083	6.64314e-05	0.0371094	260	unknown protein
	all3173	6.64314e-05	0.0371094	261	hypothetical protein
	asr5261	6.64314e-05	0.0371094	262	unknown protein
	alr0370	6.64441e-05	0.0371094	263	unknown protein
	asr1408	6.64472e-05	0.0371094	264	iron-sulfur cofactor synthesis
	asr3266	6.64507e-05	0.0371094	265	unknown protein
	all3719	6.64517e-05	0.0371094	266	unknown protein
	asr2348	6.64562e-05	0.0371094	267	hypothetical protein
	alr2738	6.6457e-05	0.0371094	268	probable periplasmic phosphona
	alr7168	6.64579e-05	0.0371094	269	transcriptional regulator
	all4538	6.64646e-05	0.0371094	270	mannose-6-phosphate isomerase
	asr1283	6.64661e-05	0.0371094	271	photosystem I 4.8K protein
	asl0171	6.64685e-05	0.0371094	272	hypothetical protein
	asr4093	6.64685e-05	0.0371094	273	hypothetical protein
	asr4951	6.64685e-05	0.0371094	274	unknown protein
	all0866	6.64759e-05	0.0371094	275	carbon dioxide concentrating m
	asr7638	6.64786e-05	0.0371094	276	hypothetical protein
	all2918	6.6482e-05	0.0371094	277	putative secreted nuclease
	all7286	6.64837e-05	0.0371094	278	unknown protein
T	asr1611	6.6485e-05	0.0390625	279	hypothetical protein
	asr2932	6.6485e-05	0.0390625	280	hypothetical protein
	alr5087	6.64916e-05	0.0390625	281	unknown protein
	alr7349	6.64916e-05	0.0390625	282	transposase
	alr2234	6.65068e-05	0.0390625	283	phosphodiesterase/alkaline pho
T	alr1524	6.65123e-05	0.0410156	284	ribulose 1,5-bisphosphate carb
	alr2176	6.65235e-05	0.0410156	285	iron(III) dicitrate-binding pr
	all3127	6.65247e-05	0.0410156	286	unknown protein
	all1169	6.65248e-05	0.0410156	287	cysteine synthase
	all2232	6.65301e-05	0.0410156	288	unknown protein
	alr9011	6.65312e-05	0.0410156	289	unknown protein
	all2724	6.65377e-05	0.0410156	290	hypothetical protein
	alr1194	6.65422e-05	0.0410156	291	two-component response regulat
	alr2140	6.6544e-05	0.0410156	292	hypothetical protein
	alr7505	6.65444e-05	0.0410156	293	unknown protein
	alr3715	6.65524e-05	0.0410156	294	unknown protein
	alr2130	6.65538e-05	0.0410156	295	unknown protein
	all7382	6.6563e-05	0.0410156	296	hypothetical protein
	all2767	6.65634e-05	0.0410156	297	unknown protein
	all3132	6.65636e-05	0.0410156	298	ABC transport protein, ATP-bin
	all4719	6.65658e-05	0.0410156	299	similar to glucosyltransferase
	asl0715	6.65665e-05	0.0410156	300	unknown protein
	asl4409	6.65665e-05	0.0410156	301	unknown protein
	asl8517	6.65665e-05	0.0410156	302	unknown protein
	all8062	6.65674e-05	0.0410156	303	unknown protein
	alr4629	6.65679e-05	0.0410156	304	unknown protein
	alr5086	6.65682e-05	0.0410156	305	unknown protein
	alr7233	6.65705e-05	0.0410156	306	unknown protein
T	alr4641	6.65778e-05	0.0429688	307	peroxiredoxin
	alr7647	6.65792e-05	0.0429688	308	unknown protein
	alr1892	6.65837e-05	0.0429688	309	hypothetical protein
	all1439	6.65837e-05	0.0429688	310	hypothetical protein
	alr7568	6.65842e-05	0.0429688	311	unknown protein
	asr1817	6.6585e-05	0.0429688	312	unknown protein
	asr7045	6.65902e-05	0.0429688	313	unknown protein
	alr7201	6.65913e-05	0.0429688	314	hypothetical protein
	alr5243	6.66018e-05	0.0429688	315	unknown protein
	alr7003	6.66116e-05	0.0429688	316	transposase
	all8048	6.66121e-05	0.0429688	317	unknown protein
	asl2100	6.66125e-05	0.0429688	318	hypothetical protein
	all3458	6.66131e-05	0.0429688	319	hypothetical protein
	asl0836	6.66169e-05	0.0429688	320	unknown protein
	alr1063	6.66174e-05	0.0429688	321	hypothetical protein
	asl4022	6.66226e-05	0.0429688	322	RNA-binding protein
	all8564	6.66236e-05	0.0429688	323	hypothetical protein
	all2033	6.6624e-05	0.0429688	324	cell division inhibitor
	asr3886	6.66307e-05	0.0429688	325	unknown protein
	alr1581	6.66396e-05	0.0429688	326	unknown protein
	all0864	6.66409e-05	0.0429688	327	carbon dioxide concentrating m
	alr8527	6.66409e-05	0.0429688	328	unknown protein
	asr0697	6.66434e-05	0.0429688	329	probable 4-oxalocrotonate taut
	alr4241	6.66492e-05	0.0429688	330	hypothetical protein
	alr5140	6.66492e-05	0.0429688	331	unknown protein
	alr0267	6.66493e-05	0.0429688	332	unknown protein
	all0915	6.6663e-05	0.0429688	333	probable glycosyl transferase
	alr8016	6.66687e-05	0.0429688	334	transposase
	all3940	6.66694e-05	0.0429688	335	hypothetical protein
	alr0132	6.66716e-05	0.0429688	336	hypothetical protein
	alr3493	6.66724e-05	0.0429688	337	unknown protein
	asr0531	6.66754e-05	0.0429688	338	rod-capping linker polypeptide
	alr3775	6.66782e-05	0.0429688	339	unknown protein
	asr2273	6.66845e-05	0.0429688	340	unknown protein
T	alr3828	6.66845e-05	0.0449219	341	hypothetical protein
	asl0678	6.66845e-05	0.0449219	342	similar to integrase
	alr2366	6.66845e-05	0.0449219	343	unknown protein
	all7501	6.66845e-05	0.0449219	344	transcriptional regulator
	asl8505	6.66845e-05	0.0449219	345	unknown protein
	all7521	6.66877e-05	0.0449219	346	ThiJ family protein
	alr4065	6.66905e-05	0.0449219	347	ferredoxin--thioredoxin reduct
	all3130	6.66936e-05	0.0449219	348	hypothetical protein
	all0298	6.66962e-05	0.0449219	349	unknown protein
	asr3598	6.6699e-05	0.0449219	350	unknown protein
	asl7251	6.6699e-05	0.0449219	351	unknown protein
	alr3386	6.67016e-05	0.0449219	352	two-component response regulat
	alr4952	6.67068e-05	0.0449219	353	hypothetical protein
	all4768	6.67099e-05	0.0449219	354	hypothetical protein
	alr0039	6.67117e-05	0.0449219	355	putative hydrolase
	asr3881	6.67117e-05	0.0449219	356	unknown protein
	all7621	6.67165e-05	0.0449219	357	transcription repressor
	all7122	6.67199e-05	0.0449219	358	probable transporter
	asr1234	6.67216e-05	0.0449219	359	unknown protein
T	alr0227	6.67222e-05	0.046875	360	hypothetical protein
	asl3674	6.67232e-05	0.046875	361	50S ribosomal protein L32
	asr7385	6.67232e-05	0.046875	362	transposase
	all7313	6.67367e-05	0.046875	363	hypothetical protein
	asr2896	6.67426e-05	0.046875	364	hypothetical protein
	asl7114	6.67427e-05	0.046875	365	unknown protein
	all1455	6.67431e-05	0.046875	366	nitrogenase iron protein, Fe-p
	asl0560	6.6751e-05	0.046875	367	similar to XisI protein
	asr1064	6.6751e-05	0.046875	368	unknown protein
	alr1579	6.67593e-05	0.046875	369	hypothetical protein
	alr7634	6.67618e-05	0.046875	370	hypothetical protein
	asl1262	6.67657e-05	0.046875	371	hypothetical protein
	all1511	6.67657e-05	0.046875	372	unknown protein
	all1512	6.67657e-05	0.046875	373	cytochrome b6/f-complex iron-s
	alr3166	6.67657e-05	0.046875	374	hypothetical protein
	asl7677	6.67657e-05	0.046875	375	unknown protein
	asl8521	6.67721e-05	0.046875	376	unknown protein
	asr3002	6.67721e-05	0.046875	377	unknown protein
	all1226	6.67774e-05	0.046875	378	unknown protein
	asr3168	6.6778e-05	0.046875	379	hypothetical protein
	alr8560	6.67791e-05	0.046875	380	reverse transcriptase homolog
	alr2122	6.67846e-05	0.046875	381	hypothetical protein
	asr2819	6.67886e-05	0.046875	382	unknown protein
	all2152	6.6793e-05	0.046875	383	transposase
	alr7308	6.6793e-05	0.046875	384	reverse transcriptase homolog
	alr5190	6.67965e-05	0.046875	385	unknown protein
	alr8528	6.67977e-05	0.046875	386	unknown protein
	alr7507	6.68035e-05	0.046875	387	unknown protein
	all7024	6.68041e-05	0.046875	388	hypothetical protein
	alr1546	6.68078e-05	0.046875	389	hypothetical protein
	alr4288	6.68189e-05	0.046875	390	unknown protein
	alr7531	6.68218e-05	0.046875	391	unknown protein
T	alr0224	6.68222e-05	0.0488281	392	NADH dehydrogenase subunit I
	alr7241	6.6829e-05	0.0488281	393	reverse transcriptase homolog
	alr0831	6.68295e-05	0.0488281	394	transcriptional regulator, smt
	asl1922	6.68295e-05	0.0488281	395	cytochrome b6-f complex subuni
	alr1125	6.68341e-05	0.0488281	396	unknown protein
	all8503	6.68362e-05	0.0488281	397	hypothetical protein
	all7275	6.68416e-05	0.0488281	398	unknown protein
	alr0188	6.68453e-05	0.0488281	399	GDP-mannose pyrophosphorylase
T	alr2431	6.68453e-05	0.0507812	400	hypothetical protein
	alr2858	6.68463e-05	0.0507812	401	hypothetical protein
	alr2305	6.68481e-05	0.0507812	402	hypothetical protein
	all2223	6.685e-05	0.0507812	403	putative acetyltransferase
	alr2324	6.6853e-05	0.0507812	404	unknown protein
	asl2181	6.68566e-05	0.0507812	405	hypothetical protein
	alr0672	6.68589e-05	0.0507812	406	similar to vanadium chloropero
	all1842	6.68646e-05	0.0507812	407	NADH dehydrogenase
T	all4333	6.68659e-05	0.0527344	408	hypothetical protein
	asr8526	6.68685e-05	0.0527344	409	unknown protein
	asl2150	6.68716e-05	0.0527344	410	unknown protein
	all1769	6.6875e-05	0.0527344	411	unknown protein
T	alr4542	6.68774e-05	0.0546875	412	probable methyltransferase
	all7016	6.68796e-05	0.0546875	413	transcriptional regulator
	alr1832	6.68827e-05	0.0546875	414	phytoene desaturase
	asl1421	6.68829e-05	0.0546875	415	putative transcriptional regul
	asr1453	6.68862e-05	0.0546875	416	anaredoxin
	asr7371	6.68876e-05	0.0546875	417	unknown protein
	alr1653	6.6888e-05	0.0546875	418	unknown protein
	asr0755	6.68924e-05	0.0546875	419	hypothetical protein
	alr4866	6.68924e-05	0.0546875	420	photosystem II protein D1
	asr7104	6.68934e-05	0.0546875	421	unknown protein
	asr2016	6.68944e-05	0.0546875	422	unknown protein
	all2928	6.68961e-05	0.0546875	423	RNA-binding protein
	all4073	6.69002e-05	0.0546875	424	unknown protein
	all0258	6.69033e-05	0.0546875	425	plastocyanin precursor
	all3776	6.69053e-05	0.0546875	426	hypothetical protein
	all8507	6.69053e-05	0.0546875	427	unknown protein
	alr7068	6.69094e-05	0.0546875	428	hypothetical protein
	all2198	6.69111e-05	0.0546875	429	unknown protein
	alr0812	6.69114e-05	0.0546875	430	unknown protein
	alr1443	6.69153e-05	0.0546875	431	unknown protein
	alr7543	6.69176e-05	0.0546875	432	unknown protein
	all1861	6.69444e-05	0.0546875	433	hypothetical protein
	alr3494	6.69459e-05	0.0546875	434	hypothetical protein
	alr2972	6.69496e-05	0.0546875	435	hypothetical protein
	alr5370	6.69504e-05	0.0546875	436	probable methyltransferase
T	alr2762	6.6956e-05	0.0566406	437	hypothetical protein
	alr1136	6.6956e-05	0.0566406	438	unknown protein
	alr7015	6.69566e-05	0.0566406	439	aminoglycoside N6'-acetyltrans
	all7269	6.69591e-05	0.0566406	440	unknown protein
	all2249	6.69598e-05	0.0566406	441	gas vesicle protein
	all7170	6.69605e-05	0.0566406	442	probable acetyltransferase unk
	all1484	6.69613e-05	0.0566406	443	unknown protein
	all0891	6.69637e-05	0.0566406	444	hypothetical protein
	all0675	6.69646e-05	0.0566406	445	unknown protein
	all1361	6.69668e-05	0.0566406	446	similar to cytochrome P450
	alr0080	6.69675e-05	0.0566406	447	hypothetical protein
	alr9029	6.69675e-05	0.0566406	448	hypothetical protein
	all5213	6.69712e-05	0.0566406	449	unknown protein
	all7290	6.69778e-05	0.0566406	450	unknown protein
	asl0151	6.69812e-05	0.0566406	451	unknown protein
	asl2052	6.69812e-05	0.0566406	452	unknown protein
	all7616	6.6985e-05	0.0566406	453	hypothetical protein
	asr3468	6.69918e-05	0.0566406	454	hypothetical protein
	asr1005	6.69944e-05	0.0566406	455	unknown protein
	alr2278	6.69978e-05	0.0566406	456	similar to soluble guanylyl cy
	all3880	6.69987e-05	0.0566406	457	cyanophycinase
	all0350	6.6999e-05	0.0566406	458	hypothetical protein
	all0708	6.6999e-05	0.0566406	459	unknown protein
	all3197	6.6999e-05	0.0566406	460	hypothetical protein
	asr4987	6.70003e-05	0.0566406	461	unknown protein
	all7174	6.70016e-05	0.0566406	462	hypothetical protein
	asr4588	6.70072e-05	0.0566406	463	hypothetical protein
	asr1558	6.70072e-05	0.0566406	464	unknown protein
	asr1115	6.70072e-05	0.0566406	465	unknown protein
	asr2665	6.70111e-05	0.0566406	466	unknown protein
	asr5175	6.70111e-05	0.0566406	467	unknown protein
	alr3588	6.70127e-05	0.0566406	468	unknown protein
	alr8518	6.70212e-05	0.0566406	469	similar to two-component respo
	alr2339	6.70266e-05	0.0566406	470	heterocyst differentiation pro
	asl1249	6.70315e-05	0.0566406	471	unknown protein
	asr3405	6.70315e-05	0.0566406	472	unknown protein
	alr7503	6.70354e-05	0.0566406	473	unknown protein
	all3029	6.70354e-05	0.0566406	474	hypothetical protein
	all1034	6.70381e-05	0.0566406	475	hypothetical protein
	asl4971	6.70381e-05	0.0566406	476	unknown protein
	all3975	6.70415e-05	0.0566406	477	unknown protein
	alr7079	6.70418e-05	0.0566406	478	unknown protein
	all4511	6.70498e-05	0.0566406	479	cytochrome b6/f-complex iron-s
T	alr3843	6.70507e-05	0.0585938	480	rubredoxin
	all0632	6.70542e-05	0.0585938	481	unknown protein
	all2439	6.70542e-05	0.0585938	482	unknown protein
	all7117	6.7062e-05	0.0585938	483	unknown protein
	all0835	6.70668e-05	0.0585938	484	unknown protein
	alr7250	6.70696e-05	0.0585938	485	unknown protein
	alr4818	6.70742e-05	0.0585938	486	similar to Bpu10I restriction
	asr3878	6.70756e-05	0.0585938	487	hypothetical protein
	alr2834	6.70774e-05	0.0585938	488	similar to glycosyltransferase
	asl3117	6.70863e-05	0.0585938	489	hypothetical protein
	alr0515	6.70871e-05	0.0585938	490	hypothetical protein
	alr8052	6.70892e-05	0.0585938	491	unknown protein
	alr2863	6.70929e-05	0.0585938	492	similar to sugar transferase
	alr4800	6.7093e-05	0.0585938	493	similar to anti-sigma factor a
	alr0679	6.70937e-05	0.0585938	494	unknown protein
	asl8515	6.70985e-05	0.0585938	495	unknown protein
	alr4230	6.70991e-05	0.0585938	496	unknown protein
	alr1577	6.70994e-05	0.0585938	497	hypothetical protein
	all0398	6.7101e-05	0.0585938	498	unknown protein
	alr2426	6.71022e-05	0.0585938	499	unknown protein
	alr3330	6.71054e-05	0.0585938	500	hypothetical protein
	all0620	6.71054e-05	0.0585938	501	hypothetical protein
T	all4751	6.71072e-05	0.0605469	502	hypothetical protein
	alr0951	6.71082e-05	0.0605469	503	cytochrome c oxidase subunit I
	all7116	6.71099e-05	0.0605469	504	unknown protein
	all7160	6.71099e-05	0.0605469	505	hypothetical protein
	alr2841	6.71123e-05	0.0605469	506	unknown protein
T	all1732	6.71147e-05	0.0625	507	hypothetical protein
	all2853	6.71152e-05	0.0625	508	UDP-glucose 4-epimerase
	alr2142	6.71189e-05	0.0625	509	oxidoreductase
	alr1419	6.71223e-05	0.0625	510	probable methyltransferase
	all7609	6.71251e-05	0.0625	511	similar to heme binding protei
	alr3813	6.71271e-05	0.0625	512	hypothetical protein
	all3278	6.71296e-05	0.0625	513	hypothetical protein
	all0403	6.71307e-05	0.0625	514	hypothetical protein
	alr5338	6.71342e-05	0.0625	515	3',5'-cyclic-nucleotide phosph
	all8024	6.71345e-05	0.0625	516	hypothetical protein
	all4962	6.71367e-05	0.0625	517	unknown protein
	all7137	6.71367e-05	0.0625	518	hypothetical protein
	asl0817	6.71391e-05	0.0625	519	unknown protein
	asl1187	6.71391e-05	0.0625	520	unknown protein
	all2267	6.7143e-05	0.0625	521	hypothetical protein
	alr0651	6.71496e-05	0.0625	522	unknown protein
	all4237	6.71496e-05	0.0625	523	hypothetical protein
	all7525	6.71496e-05	0.0625	524	amidase
	alr2562	6.71496e-05	0.0625	525	unknown protein
T	alr2271	6.71536e-05	0.0644531	526	(3R)-hydroxymyristoyl-[acyl ca
	asl2779	6.71567e-05	0.0644531	527	unknown protein
	asl3595	6.71612e-05	0.0644531	528	hypothetical protein
	asl3129	6.71643e-05	0.0644531	529	unknown protein
	alr4323	6.71679e-05	0.0644531	530	probable glycosyl transferase
	alr3627	6.71703e-05	0.0644531	531	unknown protein
	alr7216	6.71705e-05	0.0644531	532	unknown protein
	all3677	6.71716e-05	0.0644531	533	hypothetical protein
	asr2160	6.7174e-05	0.0644531	534	unknown protein
	asl7322	6.7174e-05	0.0644531	535	unknown protein
	all8023	6.71779e-05	0.0644531	536	unknown protein
	asl1773	6.71809e-05	0.0644531	537	exodeoxyribonuclease VII small
	alr0377	6.71809e-05	0.0644531	538	unknown protein
	asl2420	6.71809e-05	0.0644531	539	unknown protein
	alr1206	6.7183e-05	0.0644531	540	hypothetical protein
	asl3888	6.71883e-05	0.0644531	541	hypothetical protein
	asl4856	6.71902e-05	0.0644531	542	hypothetical protein
	all5280	6.7192e-05	0.0644531	543	unknown protein
	alr5225	6.71966e-05	0.0644531	544	unknown protein
	alr1170	6.71992e-05	0.0644531	545	two-component response regulat
	asr4004	6.72001e-05	0.0644531	546	unknown protein
	all7577	6.72028e-05	0.0644531	547	unknown protein
	alr1576	6.72034e-05	0.0644531	548	dehydrogenase subunit
	asl0260	6.72042e-05	0.0644531	549	unknown protein
	alr3812	6.72058e-05	0.0644531	550	mutator MutT protein
	alr2935	6.72102e-05	0.0644531	551	hypothetical protein
	asr1405	6.72108e-05	0.0644531	552	hypothetical protein
	all4343	6.72114e-05	0.0644531	553	hypothetical protein
	all2961	6.72164e-05	0.0644531	554	similar to reverse transcripta
	all0362	6.72167e-05	0.0644531	555	transposase
	alr1859	6.72167e-05	0.0644531	556	transposase
	alr0201	6.72182e-05	0.0644531	557	hypothetical protein
	alr1276	6.7219e-05	0.0644531	558	putative acetyl transferase
	alr1685	6.72223e-05	0.0644531	559	transposase
	all1981	6.72251e-05	0.0644531	560	hypothetical protein
T	all3702	6.72256e-05	0.0664062	561	similar to D,D-carboxypeptidas
	alr1016	6.72293e-05	0.0664062	562	hypothetical protein
	alr1582	6.72293e-05	0.0664062	563	unknown protein
	alr7508	6.72297e-05	0.0664062	564	unknown protein
	all0437	6.72313e-05	0.0664062	565	hypothetical protein
	all7196	6.72325e-05	0.0664062	566	ABC transporter ATP-binding pr
	asl0724	6.72348e-05	0.0664062	567	unknown protein
	all7265	6.72367e-05	0.0664062	568	unknown protein
	alr0765	6.724e-05	0.0664062	569	hypothetical protein
	alr0725	6.72467e-05	0.0664062	570	hypothetical protein
	all7344	6.72474e-05	0.0664062	571	unknown protein
	all7220	6.72496e-05	0.0664062	572	unknown protein
	all0352	6.72514e-05	0.0664062	573	NADPH-dependent carbonyl reduc
	all4902	6.72514e-05	0.0664062	574	hypothetical protein
	all3743	6.72525e-05	0.0664062	575	transcriptional regulator
	all3254	6.72535e-05	0.0664062	576	unknown protein
	asr5312	6.72618e-05	0.0664062	577	unknown protein
	all0850	6.72624e-05	0.0664062	578	putative acyltransferase
	all2584	6.72628e-05	0.0664062	579	ATP-binding protein of ferrich
	all1006	6.72638e-05	0.0664062	580	unknown protein
	all5056	6.727e-05	0.0664062	581	transcriptional regulator
	alr5223	6.72723e-05	0.0664062	582	glycosyltransferase
	all3634	6.72734e-05	0.0664062	583	similar to esterase
	all4500	6.72743e-05	0.0664062	584	transcriptional regulator
	alr4027	6.72755e-05	0.0664062	585	hypothetical protein
	asr4775	6.72858e-05	0.0664062	586	photosystem I subunit X
	all1033	6.72895e-05	0.0664062	587	unknown protein
	alr5335	6.72895e-05	0.0664062	588	hypothetical protein
	all5339	6.72903e-05	0.0664062	589	hypothetical protein
T	alr3185	6.72917e-05	0.0683594	590	lipoate-protein ligase B
	alr3366	6.7292e-05	0.0683594	591	unknown protein
	all1483	6.72934e-05	0.0683594	592	hypothetical protein
	all7229	6.72963e-05	0.0683594	593	unknown protein
	asl4948	6.72974e-05	0.0683594	594	unknown protein
	asr8504	6.72974e-05	0.0683594	595	phycobilisome degradation prot
	alr7522	6.72974e-05	0.0683594	596	transcriptional regulator
	all7629	6.7298e-05	0.0683594	597	nickel resistance protein
	all4541	6.73018e-05	0.0683594	598	hypothetical protein
	all3585	6.73065e-05	0.0683594	599	unknown protein
	all2843	6.73068e-05	0.0683594	600	alkaline phosphatase
	all0215	6.73074e-05	0.0683594	601	unknown protein
	alr5214	6.7309e-05	0.0683594	602	unknown protein
	alr4270	6.731e-05	0.0683594	603	hypothetical protein
	alr4521	6.73113e-05	0.0683594	604	unknown protein
	asl7217	6.73134e-05	0.0683594	605	unknown protein
	asr1038	6.73134e-05	0.0683594	606	unknown protein
T	asr0798	6.73135e-05	0.0703125	607	hypothetical protein
	alr8006	6.7316e-05	0.0703125	608	chromosome partitioning protei
	asr1135	6.73172e-05	0.0703125	609	unknown protein
	all2441	6.73204e-05	0.0703125	610	hypothetical protein
	all2777	6.73232e-05	0.0703125	611	RNA binding protein
	asl0281	6.73257e-05	0.0703125	612	hypothetical protein
	asl0826	6.73289e-05	0.0703125	613	unknown protein
	asr1131	6.73289e-05	0.0703125	614	hypothetical protein
	asl4862	6.73289e-05	0.0703125	615	hypothetical protein
	alr4990	6.73339e-05	0.0703125	616	O-6-alkylguanine-DNA/cysteine-
	asr3694	6.73392e-05	0.0703125	617	unknown protein
	asr1836	6.73392e-05	0.0703125	618	unknown protein
	asl1402	6.73392e-05	0.0703125	619	unknown protein
	all1454	6.73398e-05	0.0703125	620	nitrogenase molybdenum-iron pr
	alr7333	6.7341e-05	0.0703125	621	putative nuclease
	all2032	6.73468e-05	0.0703125	622	unknown protein
	asl7237	6.73494e-05	0.0703125	623	unknown protein
	asl1930	6.73494e-05	0.0703125	624	similar to HepP protein, forma
	all7008	6.735e-05	0.0703125	625	transposase
	all2981	6.73514e-05	0.0703125	626	penicillin-binding protein
	all8020	6.73535e-05	0.0703125	627	similar to 8R-lipoxygenase-all
	alr7307	6.73536e-05	0.0703125	628	hypothetical protein
	alr0018	6.73536e-05	0.0703125	629	transposase
	all5206	6.7354e-05	0.0703125	630	probable reverse transcriptase
	alr2191	6.73551e-05	0.0703125	631	hypothetical protein
	all7235	6.73575e-05	0.0703125	632	unknown protein
	asl1749	6.73638e-05	0.0703125	633	unknown protein
T	asl3981	6.73638e-05	0.0722656	634	unknown protein
	all7660	6.73638e-05	0.0722656	635	unknown protein
	alr3370	6.73669e-05	0.0722656	636	putative glycosyl transferase
	all1418	6.73686e-05	0.0722656	637	probable short-chain dehydroge
	alr7535	6.7369e-05	0.0722656	638	unknown protein
	alr3200	6.73704e-05	0.0722656	639	hypothetical protein
	alr9005	6.73714e-05	0.0722656	640	unknown protein
	alr8546	6.73731e-05	0.0722656	641	unknown protein
	all2740	6.73764e-05	0.0722656	642	hypothetical protein
	alr3251	6.73785e-05	0.0722656	643	hypothetical protein
	asr4598	6.73792e-05	0.0722656	644	unknown protein
	asl7056	6.73792e-05	0.0722656	645	unknown protein
	all7173	6.73824e-05	0.0722656	646	hypothetical protein
	alr8025	6.73827e-05	0.0722656	647	unknown protein
	alr5318	6.73836e-05	0.0722656	648	potassium channel protein
	alr7345	6.73857e-05	0.0722656	649	hypothetical protein
	all2466	6.73872e-05	0.0722656	650	hypothetical protein
	alr1282	6.73904e-05	0.0722656	651	lipoic acid synthetase
	all7071	6.73904e-05	0.0722656	652	exodeoxyribonuclease V, alpha
	alr7326	6.73946e-05	0.0722656	653	unknown protein
	all7571	6.73958e-05	0.0722656	654	unknown protein
	asl8027	6.73958e-05	0.0722656	655	unknown protein
	alr4660	6.73984e-05	0.0722656	656	hypothetical protein
	alr7587	6.73989e-05	0.0722656	657	unknown protein
	alr1492	6.7402e-05	0.0722656	658	unknown protein
	asl0595	6.74053e-05	0.0722656	659	similar to cytochrome d oxidas
	asl4805	6.74053e-05	0.0722656	660	unknown protein
	asl2786	6.74053e-05	0.0722656	661	unknown protein
	alr7126	6.74085e-05	0.0722656	662	unknown protein
	all7369	6.7411e-05	0.0722656	663	site-specific DNA methyltransf
	asl7599	6.74135e-05	0.0722656	664	unknown protein
	asl3112	6.74136e-05	0.0722656	665	hypothetical protein
	all2196	6.74143e-05	0.0722656	666	hypothetical protein
	all4697	6.74147e-05	0.0722656	667	fibrillin
	all7368	6.74207e-05	0.0722656	668	unknown protein
	all2842	6.7423e-05	0.0722656	669	unknown protein
	alr4010	6.74249e-05	0.0722656	670	hypothetical protein
	alr7570	6.74256e-05	0.0722656	671	DNA polymerase III gamma and t
	all7186	6.74259e-05	0.0722656	672	hypothetical protein
	all0934	6.74277e-05	0.0722656	673	M.AvaII: Restriction Type II D
	asr2763	6.74291e-05	0.0722656	674	unknown protein
	asl4369	6.74351e-05	0.0722656	675	hypothetical protein
	all0956	6.74367e-05	0.0722656	676	unknown protein
	alr0353	6.74378e-05	0.0722656	677	transcriptional regulator
	all3108	6.7438e-05	0.0722656	678	unknown protein
T	alr4943	6.74386e-05	0.0742188	679	hypothetical protein
	alr0685	6.74408e-05	0.0742188	680	unknown protein
	alr0730	6.74425e-05	0.0742188	681	hypothetical protein
	alr4123	6.74432e-05	0.0742188	682	phosphoribulokinase
	alr7077	6.74498e-05	0.0742188	683	unknown protein
	asl2727	6.74554e-05	0.0742188	684	unknown protein
	asr3783	6.74554e-05	0.0742188	685	unknown protein
T	all3263	6.74561e-05	0.0761719	686	histidine biosynthesis bifunct
	all4381	6.74578e-05	0.0761719	687	hypothetical protein
	alr8001	6.74627e-05	0.0761719	688	integrase/recombinase
	alr3008	6.7464e-05	0.0761719	689	hypothetical protein
	alr7526	6.74651e-05	0.0761719	690	transcriptional regulator
	all7626	6.74667e-05	0.0761719	691	hypothetical protein
	all4519	6.74667e-05	0.0761719	692	hypothetical protein
	alr5326	6.74667e-05	0.0761719	693	penicillin-binding protein
	asr0756	6.74705e-05	0.0761719	694	unknown protein
	all8559	6.74714e-05	0.0761719	695	transposase
	all0407	6.74732e-05	0.0761719	696	unknown protein
	alr9014	6.74749e-05	0.0761719	697	unknown protein
	alr3952	6.7475e-05	0.0761719	698	transcriptional regulator
	asl0550	6.7476e-05	0.0761719	699	unknown protein
	alr7192	6.7476e-05	0.0761719	700	unknown protein
T	alr4392	6.7477e-05	0.078125	701	global nitrogen regulator, CRP
	all5245	6.7477e-05	0.078125	702	unknown protein
	all4388	6.74793e-05	0.078125	703	hypothetical protein
	alr1114	6.74797e-05	0.078125	704	unknown protein
	alr9024	6.74816e-05	0.078125	705	transposase
	all7182	6.74825e-05	0.078125	706	hypothetical protein
	alr9505	6.74831e-05	0.078125	707	unknown protein
	alr4534	6.7487e-05	0.078125	708	hypothetical protein
	all1161	6.74941e-05	0.078125	709	probable hydrolase
	all2219	6.74974e-05	0.078125	710	phosphonate metabolism protein
T	alr4171	6.74977e-05	0.0800781	711	hypothetical protein
	asl0095	6.75005e-05	0.0800781	712	unknown protein
	alr0214	6.75005e-05	0.0800781	713	hypothetical protein
	all1597	6.75005e-05	0.0800781	714	omega-3 fatty acid desaturase
	all1729	6.75005e-05	0.0800781	715	unknown protein
	asl2353	6.75005e-05	0.0800781	716	hypothetical protein
	asl3164	6.75005e-05	0.0800781	717	unknown protein
	alr3486	6.75005e-05	0.0800781	718	unknown protein
	all4690	6.75005e-05	0.0800781	719	hypothetical protein
	all1707	6.75039e-05	0.0800781	720	hypothetical protein
	alr0668	6.75049e-05	0.0800781	721	hypothetical protein
	alr5049	6.75056e-05	0.0800781	722	unknown protein
	alr3703	6.75069e-05	0.0800781	723	hypothetical protein
	all0858	6.75083e-05	0.0800781	724	hypothetical protein
	all4427	6.75088e-05	0.0800781	725	similar to phytanoyl-CoA hydro
	asr7006	6.75112e-05	0.0800781	726	transposase
	all2507	6.75114e-05	0.0800781	727	probable hexosyltransferase
	all2148	6.75125e-05	0.0800781	728	ferrichrome-iron receptor
T	all1365	6.75146e-05	0.0820312	729	cytochrome
	all5063	6.75172e-05	0.0820312	730	nicotinate-nucleotide adenylyl
	asr7067	6.75172e-05	0.0820312	731	unknown protein
	all0372	6.75172e-05	0.0820312	732	transcriptional regulator
	asl5072	6.75172e-05	0.0820312	733	unknown protein
	alr1461	6.75196e-05	0.0820312	734	fdxN element excision controll
	alr4965	6.75199e-05	0.0820312	735	hypothetical protein
	all0251	6.75225e-05	0.0820312	736	hypothetical protein
	alr7546	6.75225e-05	0.0820312	737	unknown protein
	all4904	6.75228e-05	0.0820312	738	similar to mobilization protei
	asr4942	6.75272e-05	0.0820312	739	unknown protein
	alr7219	6.75284e-05	0.0820312	740	two-component response regulat
T	alr3512	6.75294e-05	0.0839844	741	dihydroneopterin aldolase
	all7589	6.75306e-05	0.0839844	742	hypothetical protein
	all8520	6.75402e-05	0.0839844	743	unknown protein
	all1719	6.75422e-05	0.0839844	744	hypothetical protein
	all0253	6.75456e-05	0.0839844	745	similar to cytochrome b6
	alr7354	6.75456e-05	0.0839844	746	glutathione S-transferase
	alr2599	6.75472e-05	0.0839844	747	hypothetical protein
	all2416	6.75476e-05	0.0839844	748	hypothetical protein
	asl4194	6.7549e-05	0.0839844	749	50S ribosomal protein L36
	alr1144	6.75514e-05	0.0839844	750	unknown protein
	alr0553	6.75518e-05	0.0839844	751	transposase
	alr1727	6.75518e-05	0.0839844	752	transposase
	alr1854	6.75518e-05	0.0839844	753	transposase
	all1971	6.75518e-05	0.0839844	754	transposase
	all2066	6.75518e-05	0.0839844	755	transposase
	alr2774	6.75518e-05	0.0839844	756	transposase
	all4867	6.75518e-05	0.0839844	757	transposase
	all2145	6.75527e-05	0.0839844	758	transposase
	alr3752	6.75529e-05	0.0839844	759	unknown protein
T	all1743	6.75533e-05	0.0859375	760	protochlorophyllide oxido-redu
T	all0713	6.75561e-05	0.0878906	761	1,4-alpha-glucan branching enz
	all4871	6.7558e-05	0.0878906	762	hypothetical protein
	alr0942	6.75584e-05	0.0878906	763	hypothetical protein
	asr2901	6.75584e-05	0.0878906	764	unknown protein
	asr4959	6.75597e-05	0.0878906	765	hypothetical protein
	all2962	6.75606e-05	0.0878906	766	transcriptional regulator
	all3879	6.7562e-05	0.0878906	767	cyanophycin synthetase
	alr2049	6.75628e-05	0.0878906	768	two-component response regulat
	all3323	6.75631e-05	0.0878906	769	hypothetical protein
	all3643	6.75631e-05	0.0878906	770	hypothetical protein
	alr1301	6.75641e-05	0.0878906	771	unknown protein
	all1101	6.75641e-05	0.0878906	772	ferrichrome iron receptor
	all4859	6.75651e-05	0.0878906	773	unknown protein
	all1608	6.75724e-05	0.0878906	774	transposase
	alr0751	6.75749e-05	0.0878906	775	NADH dehydrogenase I chain E
	all7115	6.75749e-05	0.0878906	776	transposase
	all2069	6.75774e-05	0.0878906	777	unknown protein
	all3439	6.75774e-05	0.0878906	778	unknown protein
	alr0671	6.75792e-05	0.0878906	779	WD-repeat protein
	all2924	6.75802e-05	0.0878906	780	hypothetical protein
	all4764	6.75802e-05	0.0878906	781	hypothetical protein
	all1179	6.75806e-05	0.0878906	782	hypothetical protein
	all4423	6.75807e-05	0.0878906	783	hypothetical protein
T	all3184	6.75822e-05	0.0898438	784	light-repressed protein
	asl4353	6.75822e-05	0.0898438	785	hypothetical protein
	alr7551	6.75822e-05	0.0898438	786	unknown protein
	alr1360	6.75878e-05	0.0898438	787	unknown protein
	all3861	6.7589e-05	0.0898438	788	unknown protein
	all0930	6.7589e-05	0.0898438	789	two-component system, regulato
	all4349	6.75897e-05	0.0898438	790	unknown protein
	alr4082	6.75917e-05	0.0898438	791	transposase
	alr7511	6.75921e-05	0.0898438	792	integrase-recombinase protein
	all7268	6.7593e-05	0.0898438	793	transposase
	alr7323	6.7593e-05	0.0898438	794	transposase
	alr8510	6.7593e-05	0.0898438	795	transposase
	alr2903	6.75932e-05	0.0898438	796	hypothetical protein
	all3582	6.75933e-05	0.0898438	797	hypothetical protein
	all3145	6.75937e-05	0.0898438	798	unknown protein
	all3154	6.75993e-05	0.0898438	799	potassium-transporting ATPase
	alr4551	6.76028e-05	0.0898438	800	hypothetical protein
	alr5159	6.76049e-05	0.0898438	801	unknown protein
	asl1840	6.76064e-05	0.0898438	802	hypothetical protein
	asl2733	6.76064e-05	0.0898438	803	unknown protein
T	all4664	6.76064e-05	0.0917969	804	hypothetical protein
	alr7341	6.76098e-05	0.0917969	805	unknown protein
	alr1550	6.76108e-05	0.0917969	806	unknown protein
	all0126	6.7611e-05	0.0917969	807	ATP-binding protein of sulfate
	alr4516	6.76129e-05	0.0917969	808	probable protein phosphatase
	alr5229	6.7619e-05	0.0917969	809	unknown protein
	all0184	6.76245e-05	0.0917969	810	hypothetical protein
	alr1668	6.76245e-05	0.0917969	811	putative glycosyl transferase
	all4978	6.76248e-05	0.0917969	812	transcriptional regulator
	asl3974	6.76248e-05	0.0917969	813	hypothetical protein
	alr3591	6.76258e-05	0.0917969	814	unknown protein
	alr4815	6.76263e-05	0.0917969	815	M.AvaIV: Restriction Type II D
	all4886	6.76268e-05	0.0917969	816	unknown protein
	all0862	6.76283e-05	0.0917969	817	transcriptional regulator, rbc
T	all0455	6.76306e-05	0.09375	818	cobalamin biosynthesis precorr
	all4428	6.76314e-05	0.09375	819	hypothetical protein
	alr7580	6.76325e-05	0.09375	820	unknown protein
	all4675	6.76361e-05	0.09375	821	transposase
	all1765	6.76371e-05	0.09375	822	hypothetical protein
	alr1566	6.76384e-05	0.09375	823	unknown protein
	all7364	6.76393e-05	0.09375	824	unknown protein
	all5108	6.764e-05	0.09375	825	unknown protein
	alr5242	6.76417e-05	0.09375	826	hypothetical protein
	all3447	6.76434e-05	0.09375	827	unknown protein
	all7150	6.76434e-05	0.09375	828	unknown protein
	alr0248	6.76442e-05	0.09375	829	unknown protein
	asr0257	6.76454e-05	0.09375	830	unknown protein
	asl2151	6.76454e-05	0.09375	831	hypothetical protein
	asr3043	6.76454e-05	0.09375	832	CAB/ELIP/HLIP superfamily of p
	asr3080	6.76454e-05	0.09375	833	hypothetical protein
	asl3637	6.76454e-05	0.09375	834	unknown protein
	asl8539	6.76469e-05	0.09375	835	unknown protein
	all4236	6.76477e-05	0.09375	836	unknown protein
	all7185	6.76479e-05	0.09375	837	unknown protein
	all1693	6.76533e-05	0.09375	838	glycerol-3-phosphate dehydroge
	all5112	6.76545e-05	0.09375	839	unknown protein
	all3211	6.7656e-05	0.09375	840	cell growth regulatory protein
	all1431	6.76569e-05	0.09375	841	HesB protein
	all0311	6.76569e-05	0.09375	842	unknown protein
	all5337	6.76583e-05	0.09375	843	similar to TRK system potassiu
T	all1220	6.76599e-05	0.0957031	844	hypothetical protein
	alr2514	6.76599e-05	0.0957031	845	cytochrome c oxidase subunit I
	asr1213	6.76606e-05	0.0957031	846	unknown protein
	alr2749	6.76627e-05	0.0957031	847	hypothetical protein
	alr0922	6.7666e-05	0.0957031	848	unknown protein
	all3632	6.76661e-05	0.0957031	849	M.AvaI: Restriction Type II DN
T	alr3707	6.76674e-05	0.0976562	850	hypothetical protein
	alr5141	6.76677e-05	0.0976562	851	unknown protein
	alr1002	6.76686e-05	0.0976562	852	unknown protein
	all2934	6.76695e-05	0.0976562	853	putative glutaminase
	alr0230	6.76707e-05	0.0976562	854	unknown protein
	alr3546	6.76729e-05	0.0976562	855	heterocyst differentiation pro
	alr1241	6.76755e-05	0.0976562	856	3-octaprenyl-4-hydroxybenzoate
	alr4847	6.76755e-05	0.0976562	857	hypothetical protein
	alr1877	6.76773e-05	0.0976562	858	hypothetical protein
	all4090	6.76793e-05	0.0976562	859	similar to carboxyl-terminal p
	asr1102	6.768e-05	0.0976562	860	hypothetical protein
	asr4314	6.768e-05	0.0976562	861	unknown protein
	asr0243	6.76814e-05	0.0976562	862	hypothetical protein
	alr7249	6.76822e-05	0.0976562	863	unknown protein
	alr7025	6.7683e-05	0.0976562	864	transposase
	all3239	6.76877e-05	0.0976562	865	two-component response regulat
	alr4447	6.76881e-05	0.0976562	866	probable 1-aminocyclopropane-1
	all7165	6.7691e-05	0.0976562	867	hypothetical protein
	asl2942	6.7691e-05	0.0976562	868	unknown protein
	alr1460	6.76946e-05	0.0976562	869	hypothetical protein
	alr1133	6.76968e-05	0.0976562	870	hypothetical protein
	alr5227	6.76968e-05	0.0976562	871	transposase
	all7317	6.76985e-05	0.0976562	872	unknown protein
	all3569	6.77002e-05	0.0976562	873	aspartate 1-decarboxylase
	all7547	6.77046e-05	0.0976562	874	unknown protein
	all9019	6.7708e-05	0.0976562	875	integrase-recombinase protein
	asl2552	6.77095e-05	0.0976562	876	unknown protein
	asr1328	6.77095e-05	0.0976562	877	hypothetical protein
	all1708	6.77095e-05	0.0976562	878	unknown protein
	all5029	6.77117e-05	0.0976562	879	hypothetical protein
	alr3811	6.77117e-05	0.0976562	880	hypothetical protein
	all4128	6.77124e-05	0.0976562	881	unknown protein
	all2661	6.77137e-05	0.0976562	882	unknown protein
	asr2499	6.7718e-05	0.0976562	883	unknown protein
	all7053	6.77192e-05	0.0976562	884	unknown protein
	alr3590	6.77195e-05	0.0976562	885	unknown protein
	alr7350	6.77229e-05	0.0976562	886	transposase
	all1692	6.77238e-05	0.0976562	887	RNA polymerase group 2 sigma s
	asl0822	6.7724e-05	0.0976562	888	hypothetical protein
	asr5054	6.7724e-05	0.0976562	889	unknown protein
	alr3625	6.77244e-05	0.0976562	890	similar to type I site-specifi
T	alr2450	6.77268e-05	0.0996094	891	hypothetical protein
	asl7651	6.77286e-05	0.0996094	892	unknown protein
	alr3659	6.77302e-05	0.0996094	893	similar to S-layer-RTX protein
	all4422	6.77306e-05	0.0996094	894	UDP-N-acetyl-D-mannosamine tra
	alr4310	6.77326e-05	0.0996094	895	hypothetical protein
T	all1758	6.77329e-05	0.101562	896	hypothetical protein
	alr9504	6.77342e-05	0.101562	897	unknown protein
	alr1569	6.77346e-05	0.101562	898	transposase
	all2664	6.77346e-05	0.101562	899	transposase
	alr4056	6.77372e-05	0.101562	900	hypothetical protein
	all7348	6.77382e-05	0.101562	901	lethal leaf-spot 1 homolog
	alr7628	6.77382e-05	0.101562	902	probable ion channel unknown p
	all7134	6.77395e-05	0.101562	903	hypothetical protein
	alr0838	6.774e-05	0.101562	904	unknown protein
	all0028	6.77407e-05	0.101562	905	unknown protein
	alr7299	6.7741e-05	0.101562	906	hypothetical protein
	all4426	6.7742e-05	0.101562	907	probable glucosyltransferase
	alr3790	6.77433e-05	0.101562	908	hypothetical protein
T	alr5068	6.77444e-05	0.103516	909	protein-tyrosine-phosphatase
	alr3932	6.77491e-05	0.103516	910	unknown protein
	all1464	6.77517e-05	0.103516	911	unknown protein
	all7377	6.77562e-05	0.103516	912	probable acid phosphatase
	asr0062	6.77601e-05	0.103516	913	hypothetical protein
	all0630	6.77601e-05	0.103516	914	hypothetical protein
	alr1954	6.77601e-05	0.103516	915	hypothetical protein
	asl2383	6.77601e-05	0.103516	916	unknown protein
	alr2865	6.77601e-05	0.103516	917	unknown protein
	all3865	6.77601e-05	0.103516	918	molybdenum cofactor biosynthes
	asl4266	6.77601e-05	0.103516	919	unknown protein
	all4367	6.77601e-05	0.103516	920	unknown protein
	alr7261	6.77601e-05	0.103516	921	sugar-non-specific nuclease Nu
	asl5277	6.77601e-05	0.103516	922	HicA protein
	asl7593	6.77601e-05	0.103516	923	unknown protein
	all8039	6.77678e-05	0.103516	924	unknown protein
	all3631	6.77681e-05	0.103516	925	R.AvaI: Type II restriction si
	alr4493	6.77686e-05	0.103516	926	probable glycosyltransferase
	all2002	6.7773e-05	0.103516	927	unknown protein
T	all2716	6.7773e-05	0.105469	928	hypothetical protein
	alr7069	6.77745e-05	0.105469	929	aminoglycoside adenylyltransfe
	alr7076	6.77748e-05	0.105469	930	integrase/recombinase
T	all0138	6.77749e-05	0.107422	931	photosystem II CP47 protein
T	alr0142	6.77768e-05	0.109375	932	ribonuclease H
	all1996	6.77788e-05	0.109375	933	hypothetical protein
	alr2922	6.77789e-05	0.109375	934	hypothetical protein
	alr8557	6.77789e-05	0.109375	935	hypothetical protein
	alr7082	6.77793e-05	0.109375	936	chromosome partitioning protei
	alr3683	6.77818e-05	0.109375	937	ATP-dependent Clp protease pro
	alr2698	6.77849e-05	0.109375	938	transposase
	alr7305	6.77849e-05	0.109375	939	transposase
	all4578	6.77851e-05	0.109375	940	unknown protein
	asr7146	6.77869e-05	0.109375	941	transposase
	alr1746	6.77878e-05	0.109375	942	hypothetical protein
	alr7107	6.77905e-05	0.109375	943	unknown protein
	all7197	6.77905e-05	0.109375	944	unknown protein
	alr1157	6.77913e-05	0.109375	945	transposase
	all0217	6.77918e-05	0.109375	946	similar to pathogenesis relate
	alr1329	6.77922e-05	0.109375	947	unknown protein
	alr2559	6.7793e-05	0.109375	948	unknown protein
	asl0572	6.77941e-05	0.109375	949	unknown protein
	asr7154	6.77941e-05	0.109375	950	hypothetical protein
	all1557	6.77953e-05	0.109375	951	unknown protein
	alr4976	6.77985e-05	0.109375	952	phosphodiesterase/alkaline pho
	alr4602	6.77988e-05	0.109375	953	type I site-specific deoxyribo
	all2506	6.77991e-05	0.109375	954	similar to cyanophycinase
	asr7247	6.77995e-05	0.109375	955	unknown protein
	all1618	6.78002e-05	0.109375	956	hypothetical protein
	all2011	6.78003e-05	0.109375	957	permease protein of ABC transp
	alr3640	6.78024e-05	0.109375	958	unknown protein
	all7245	6.78034e-05	0.109375	959	transposase
	alr7052	6.7805e-05	0.109375	960	probable acetyltransferase
	all3118	6.78087e-05	0.109375	961	unknown protein
T	all4508	6.78099e-05	0.111328	962	hypothetical protein
	alr5291	6.78099e-05	0.111328	963	similar to alkaline phosphatas
	asl1720	6.78154e-05	0.111328	964	hypothetical protein
	all3348	6.78167e-05	0.111328	965	two-component response regulat
	alr3931	6.78167e-05	0.111328	966	hypothetical protein
T	asr3846	6.78176e-05	0.113281	967	cytochrome b559 beta subunit
	alr5324	6.78187e-05	0.113281	968	penicillin-binding protein
	all2500	6.78189e-05	0.113281	969	carboxyl-terminal protease
	alr2683	6.78195e-05	0.113281	970	transposase
	alr2694	6.78195e-05	0.113281	971	transposase
	alr3384	6.78195e-05	0.113281	972	transposase
	all3624	6.78195e-05	0.113281	973	transposase
	alr4595	6.78195e-05	0.113281	974	unknown protein
	asl3998	6.78223e-05	0.113281	975	hypothetical protein
	all7120	6.78223e-05	0.113281	976	unknown protein
T	alr1602	6.78232e-05	0.115234	977	glucose-6-P-dehydrogenase
	alr0336	6.7825e-05	0.115234	978	unknown protein
T	alr3751	6.7825e-05	0.117188	979	ferrochelatase
	alr0228	6.78262e-05	0.117188	980	hypothetical protein
	alr1028	6.78285e-05	0.117188	981	hypothetical protein
	alr0113	6.78292e-05	0.117188	982	hypothetical protein
	asr3005	6.78311e-05	0.117188	983	unknown protein
	all7110	6.78311e-05	0.117188	984	unknown protein
	asl8055	6.78311e-05	0.117188	985	unknown protein
	all0634	6.78332e-05	0.117188	986	hypothetical protein
	alr1851	6.78346e-05	0.117188	987	unknown protein
	alr4658	6.78346e-05	0.117188	988	hypothetical protein
	alr5234	6.78346e-05	0.117188	989	hypothetical protein
	alr8509	6.78355e-05	0.117188	990	similar to mobilization protei
	alr3554	6.78359e-05	0.117188	991	unknown protein
	alr5181	6.78372e-05	0.117188	992	unknown protein
	alr7214	6.78377e-05	0.117188	993	unknown protein
	all2245	6.78379e-05	0.117188	994	unknown protein
	all5305	6.7838e-05	0.117188	995	hypothetical protein
	asl2601	6.78428e-05	0.117188	996	unknown protein
	all0589	6.78428e-05	0.117188	997	unknown protein
	all8554	6.78428e-05	0.117188	998	unknown protein
T	alr0128	6.78469e-05	0.119141	999	geranylgeranyl reductase
	all1516	6.78476e-05	0.119141	1000	ferrodoxin-like protein (split
	alr2840	6.78481e-05	0.119141	1001	glycosyltransferase
	all4003	6.78485e-05	0.119141	1002	photosystem II CP43 protein Ps
	all3284	6.78486e-05	0.119141	1003	cytosine deaminase
	all5196	6.78493e-05	0.119141	1004	hypothetical protein
	alr2516	6.78498e-05	0.119141	1005	cytochrome c oxidase subunit I
	all0047	6.78501e-05	0.119141	1006	hypothetical protein
	alr0525	6.78508e-05	0.119141	1007	phycoerythrocyanin-associated
	alr0117	6.7851e-05	0.119141	1008	two-component sensor histidine
	alr1586	6.78511e-05	0.119141	1009	probable glucodextranase
	all1258	6.78554e-05	0.119141	1010	photosystem II 11 kD protein
	all3371	6.78554e-05	0.119141	1011	transposase
	all2029	6.7856e-05	0.119141	1012	heme biosynthesis protein
	all2548	6.7856e-05	0.119141	1013	hypothetical protein
	all1339	6.78574e-05	0.119141	1014	unknown protein
	asr0705	6.78591e-05	0.119141	1015	unknown protein
	asl8533	6.78591e-05	0.119141	1016	unknown protein
	alr3815	6.78601e-05	0.119141	1017	unknown protein
	alr7384	6.78632e-05	0.119141	1018	unknown protein
	alr5290	6.78632e-05	0.119141	1019	similar to photosystem I PsaK
	alr4036	6.78643e-05	0.119141	1020	hypothetical protein
	all4139	6.78661e-05	0.119141	1021	hypothetical protein
	all3487	6.78689e-05	0.119141	1022	unknown protein
	alr4278	6.78697e-05	0.119141	1023	unknown protein
	asr3134	6.78713e-05	0.119141	1024	unknown protein
	asr0757	6.78713e-05	0.119141	1025	unknown protein
	alr3407	6.78732e-05	0.119141	1026	similar to abortive phage resi
T	all3841	6.78734e-05	0.121094	1027	NADH dehydrogenase chain K
T	all0949	6.78736e-05	0.123047	1028	hypothetical protein
	all3171	6.78754e-05	0.123047	1029	transcriptional regulator
	all5371	6.78771e-05	0.123047	1030	hypothetical protein
	all7370	6.78771e-05	0.123047	1031	hypothetical protein
	all4109	6.78782e-05	0.123047	1032	unknown protein
	asl1497	6.78786e-05	0.123047	1033	unknown protein
	asl7678	6.78786e-05	0.123047	1034	unknown protein
	all4829	6.78802e-05	0.123047	1035	undecaprenyl-phosphate galacto
	all2165	6.78835e-05	0.123047	1036	two-component response regulat
	all7366	6.78835e-05	0.123047	1037	unknown protein
	all8047	6.78835e-05	0.123047	1038	unknown protein
	alr4489	6.78858e-05	0.123047	1039	dTDP-4-dehydrorhamnose 3,5-epi
	all1168	6.7889e-05	0.123047	1040	unknown protein
	all5110	6.78897e-05	0.123047	1041	unknown protein
	asl3517	6.78906e-05	0.123047	1042	hypothetical protein
	all3316	6.78916e-05	0.123047	1043	unknown protein
	alr1562	6.78919e-05	0.123047	1044	unknown protein
	alr5296	6.78928e-05	0.123047	1045	transcriptional regulator
	all3160	6.78932e-05	0.123047	1046	hypothetical protein
	asl3928	6.78945e-05	0.123047	1047	unknown protein
	all4731	6.78965e-05	0.123047	1048	ATP-binding protein of ABC tra
	asl0628	6.7897e-05	0.123047	1049	unknown protein
	alr1266	6.78986e-05	0.123047	1050	hypothetical protein
	all0016	6.78999e-05	0.123047	1051	transposase
	all2693	6.78999e-05	0.123047	1052	transposase
	alr3610	6.78999e-05	0.123047	1053	transposase
	all4400	6.78999e-05	0.123047	1054	transposase
	alr4438	6.78999e-05	0.123047	1055	transposase
	all4817	6.78999e-05	0.123047	1056	transposase
	alr5157	6.78999e-05	0.123047	1057	transposase
	alr7579	6.78999e-05	0.123047	1058	single-strand DNA binding prot
T	alr0241	6.7903e-05	0.125	1059	putative acyltransferase
	alr0566	6.7903e-05	0.125	1060	unknown protein
	alr7544	6.79042e-05	0.125	1061	hypothetical protein
	alr0586	6.79047e-05	0.125	1062	unknown protein
	all0170	6.7905e-05	0.125	1063	glycolate oxidase
	alr4455	6.79096e-05	0.125	1064	6-oxocamphor hydrolase
	all3628	6.79106e-05	0.125	1065	unknown protein
	all2030	6.7912e-05	0.125	1066	unknown protein
	all4081	6.79123e-05	0.125	1067	hypothetical protein
	asr0358	6.79137e-05	0.125	1068	unknown protein
	all0061	6.79148e-05	0.125	1069	solitary TypeII DNA methyltran
	asl7119	6.79153e-05	0.125	1070	unknown protein
	all7274	6.79153e-05	0.125	1071	replicative DNA helicase
	all0454	6.79186e-05	0.125	1072	unknown protein
	alr0386	6.79188e-05	0.125	1073	hypothetical protein
	all2251	6.79197e-05	0.125	1074	gas vesicle protein
	all1175	6.792e-05	0.125	1075	hypothetical protein
	alr2496	6.79203e-05	0.125	1076	unknown protein
	all4894	6.79218e-05	0.125	1077	hypothetical protein
	alr0114	6.79257e-05	0.125	1078	hypothetical protein
	alr7097	6.79263e-05	0.125	1079	unknown protein
	alr0851	6.79306e-05	0.125	1080	lysophospholipase
	alr4685	6.79323e-05	0.125	1081	unknown protein
	alr3803	6.79343e-05	0.125	1082	unknown protein
	all0753	6.79343e-05	0.125	1083	hypothetical protein
	asr2815	6.79352e-05	0.125	1084	unknown protein
	alr7029	6.79357e-05	0.125	1085	unknown protein
T	all3257	6.79379e-05	0.126953	1086	hypothetical protein
	all1980	6.79385e-05	0.126953	1087	unknown protein
	alr7042	6.79385e-05	0.126953	1088	unknown protein
	all4966	6.79437e-05	0.126953	1089	histidinol-phosphate aminotran
	all5074	6.79484e-05	0.126953	1090	two-component sensor histidine
	alr0092	6.79486e-05	0.126953	1091	N-acetylmuramoyl-L-alanine ami
	all0924	6.79522e-05	0.126953	1092	hypothetical protein
	all7331	6.79542e-05	0.126953	1093	unknown protein
	alr9026	6.79556e-05	0.126953	1094	chromosome partitioning protei
	alr2790	6.79582e-05	0.126953	1095	unknown protein
	all5062	6.79619e-05	0.126953	1096	glyceraldehyde-3-phosphate deh
	alr1923	6.79622e-05	0.126953	1097	hypothetical protein
	asr7257	6.79635e-05	0.126953	1098	unknown protein
	asr7603	6.79635e-05	0.126953	1099	unknown protein
	asr2602	6.79636e-05	0.126953	1100	hypothetical protein
	alr4488	6.79643e-05	0.126953	1101	hypothetical protein
	asr1828	6.79651e-05	0.126953	1102	unknown protein
	all5115	6.79665e-05	0.126953	1103	unknown protein
	alr1554	6.79669e-05	0.126953	1104	ABC transporter ATP-binding pr
	alr4794	6.79673e-05	0.126953	1105	hypothetical protein
	all7679	6.79673e-05	0.126953	1106	unknown protein
T	alr3919	6.7968e-05	0.128906	1107	hypothetical protein
	alr5314	6.79701e-05	0.128906	1108	photosystem I P700 chlorophyll
	alr5236	6.79707e-05	0.128906	1109	unknown protein
	alr3121	6.7971e-05	0.128906	1110	two-component hybrid sensor an
	all1847	6.79729e-05	0.128906	1111	similar to protein-glutamate m
	all5207	6.79734e-05	0.128906	1112	transposase
	alr2589	6.79747e-05	0.128906	1113	hypothetical protein
T	alr2268	6.79764e-05	0.130859	1114	phosphoribosylaminoimidazolesu
	asr0680	6.79767e-05	0.130859	1115	unknown protein
	alr3073	6.79778e-05	0.130859	1116	probable glycosyl transferase
	all2687	6.79782e-05	0.130859	1117	type I restriction-modificatio
	asl0305	6.79794e-05	0.130859	1118	unknown protein
	alr4788	6.79794e-05	0.130859	1119	unknown protein
	alr0750	6.79848e-05	0.130859	1120	hypothetical protein
	alr1571	6.79867e-05	0.130859	1121	unknown protein
	alr0999	6.79893e-05	0.130859	1122	transposase
	all4459	6.79899e-05	0.130859	1123	unknown protein
	alr2732	6.79912e-05	0.130859	1124	ARTO, homolog of cytochrome c
	all1256	6.79916e-05	0.130859	1125	unknown protein
	asl2362	6.79922e-05	0.130859	1126	lipoprotein
T	alr0657	6.79951e-05	0.132812	1127	dTDP-glucose 4-6-dehydratase
	all1023	6.79981e-05	0.132812	1128	hypothetical protein
	alr3589	6.79989e-05	0.132812	1129	unknown protein
	alr0295	6.79994e-05	0.132812	1130	transcriptional regulator
	all4950	6.79998e-05	0.132812	1131	unknown protein
	alr7561	6.79999e-05	0.132812	1132	unknown protein
	asl4122	6.80029e-05	0.132812	1133	unknown protein
	asr3961	6.80029e-05	0.132812	1134	hypothetical protein
	asl4262	6.80029e-05	0.132812	1135	hypothetical protein
	alr2304	6.80067e-05	0.132812	1136	signal peptidase I
	alr2836	6.80105e-05	0.132812	1137	glycosyltransferase
	all4295	6.80131e-05	0.132812	1138	hypothetical protein
	all2237	6.8015e-05	0.132812	1139	transcriptional regulator
	alr0511	6.80153e-05	0.132812	1140	hypothetical protein
	alr4589	6.80153e-05	0.132812	1141	hypothetical protein
	all4729	6.80167e-05	0.132812	1142	hypothetical protein
T	asl0884	6.80197e-05	0.134766	1143	probable ferredoxin [2Fe-2S]
	asl2848	6.80197e-05	0.134766	1144	unknown protein
T	all4182	6.80197e-05	0.136719	1145	2,3-bisphosphoglycerate-indepe
	alr7203	6.80208e-05	0.136719	1146	integrase/recombinase
	alr1196	6.80211e-05	0.136719	1147	hypothetical protein
	all3503	6.80214e-05	0.136719	1148	probable integrase
	alr2406	6.80225e-05	0.136719	1149	hypothetical protein
	all4963	6.80233e-05	0.136719	1150	adenylate cyclase carring two-
	all5342	6.80248e-05	0.136719	1151	unknown protein
	alr7138	6.80249e-05	0.136719	1152	unknown protein
	all3324	6.80258e-05	0.136719	1153	hypothetical protein
	asr7039	6.80276e-05	0.136719	1154	unknown protein
	all1173	6.8029e-05	0.136719	1155	DNA-binding protein, starvatio
	alr2510	6.80312e-05	0.136719	1156	hypothetical protein
	all7161	6.8033e-05	0.136719	1157	transposase
	alr3769	6.80335e-05	0.136719	1158	hypothetical protein
	alr2860	6.80344e-05	0.136719	1159	similar to N-acetylglucosaminy
	alr1024	6.80352e-05	0.136719	1160	ferripyochelin binding protein
	all1872	6.80352e-05	0.136719	1161	hypothetical protein
	alr2859	6.80364e-05	0.136719	1162	hypothetical protein
	asr3621	6.80364e-05	0.136719	1163	unknown protein
	asr7554	6.80364e-05	0.136719	1164	unknown protein
	asr9501	6.80364e-05	0.136719	1165	unknown protein
	all3039	6.80373e-05	0.136719	1166	hypothetical protein
	all2113	6.80375e-05	0.136719	1167	Na+/H+ antiporter
	alr5212	6.80411e-05	0.136719	1168	unknown protein
	all7598	6.80411e-05	0.136719	1169	unknown protein
	alr7325	6.80412e-05	0.136719	1170	transposase
T	asr3463	6.80436e-05	0.138672	1171	photosystem I iron-sulfur prot
	asl0629	6.80436e-05	0.138672	1172	hypothetical protein
	alr3424	6.80467e-05	0.138672	1173	GDP-mannose 4,6-dehydratase
	alr1603	6.8048e-05	0.138672	1174	putative heterocyst to vegetat
	alr4543	6.80496e-05	0.138672	1175	hypothetical protein
	all0325	6.80496e-05	0.138672	1176	hypothetical protein
	all1380	6.80496e-05	0.138672	1177	unknown protein
	alr7536	6.80496e-05	0.138672	1178	unknown protein
	alr0950	6.8051e-05	0.138672	1179	cytochrome c oxidase subunit I
	alr7636	6.80512e-05	0.138672	1180	unknown protein
	all0066	6.80521e-05	0.138672	1181	dCTP deaminase
	all5132	6.8053e-05	0.138672	1182	hypothetical protein
	alr3189	6.80534e-05	0.138672	1183	beta-carotene ketolase
	all1425	6.80542e-05	0.138672	1184	unknown protein
	all0889	6.80552e-05	0.138672	1185	hypothetical protein
	all1288	6.8056e-05	0.138672	1186	hypothetical protein
	alr4769	6.80603e-05	0.138672	1187	unknown protein
	alr2862	6.80657e-05	0.138672	1188	unknown protein
	alr2123	6.80665e-05	0.138672	1189	two-component sensor histidine
	all3600	6.80678e-05	0.138672	1190	two-component sensor histidine
	asl0829	6.80695e-05	0.138672	1191	hypothetical protein
T	alr4576	6.80695e-05	0.140625	1192	hypothetical protein
	asr5187	6.80695e-05	0.140625	1193	unknown protein
	asr0104	6.80695e-05	0.140625	1194	unknown protein
	alr4515	6.80718e-05	0.140625	1195	hypothetical protein
	all8519	6.80728e-05	0.140625	1196	hypothetical protein
	all0736	6.80743e-05	0.140625	1197	hypothetical protein
	alr8543	6.80743e-05	0.140625	1198	unknown protein
T	all4012	6.80745e-05	0.142578	1199	chorismate mutase
	alr4696	6.80745e-05	0.142578	1200	hypothetical protein
	alr7089	6.80751e-05	0.142578	1201	hypothetical protein
	alr1722	6.80761e-05	0.142578	1202	probable oxidoreductase
	alr0264	6.80787e-05	0.142578	1203	two-component system, regulato
T	all1691	6.80787e-05	0.144531	1204	ferric uptake regulation prote
	all3747	6.80787e-05	0.144531	1205	hypothetical protein
	alr7342	6.80787e-05	0.144531	1206	putative nuclease
T	all3854	6.80834e-05	0.146484	1207	manganese-stabilzing protein p
	all3704	6.80836e-05	0.146484	1208	probable phosphoribosyltransfe
	alr7670	6.80836e-05	0.146484	1209	unknown protein
	all7227	6.8084e-05	0.146484	1210	hypothetical protein
	asl4903	6.80843e-05	0.146484	1211	unknown protein
	asr3217	6.80843e-05	0.146484	1212	unknown protein
	all0400	6.80843e-05	0.146484	1213	unknown protein
	all0887	6.8085e-05	0.146484	1214	hypothetical protein
T	all1610	6.8085e-05	0.148438	1215	hypothetical protein
	alr7102	6.80874e-05	0.148438	1216	hypothetical protein
	all0042	6.80881e-05	0.148438	1217	hypothetical protein
	all5114	6.80886e-05	0.148438	1218	unknown protein
	asr3387	6.809e-05	0.148438	1219	hypothetical protein
	asl2657	6.809e-05	0.148438	1220	similar to thioesterase
	asl1839	6.80922e-05	0.148438	1221	hypothetical protein
T	asl2061	6.80922e-05	0.150391	1222	hypothetical protein
	asl2195	6.80922e-05	0.150391	1223	hypothetical protein
T	all4338	6.80944e-05	0.152344	1224	translation elongation factor
	alr7650	6.80951e-05	0.152344	1225	unknown protein
	alr0898	6.80972e-05	0.152344	1226	hypothetical protein
	alr2205	6.80972e-05	0.152344	1227	thioredoxin
	alr0699	6.80972e-05	0.152344	1228	hydrogenase expression/formati
	all7030	6.80974e-05	0.152344	1229	hypothetical protein
	all1762	6.80984e-05	0.152344	1230	putative glycosyltransferase
	all0754	6.80996e-05	0.152344	1231	unknown protein
	all3270	6.81006e-05	0.152344	1232	unknown protein
	alr3701	6.8101e-05	0.152344	1233	Defective Type II restriction
	all0087	6.81013e-05	0.152344	1234	rod shape-determining protein
	alr2465	6.81023e-05	0.152344	1235	hypothetical protein
T	alr3638	6.81032e-05	0.154297	1236	DNA mismatch repair protein
	all1149	6.81037e-05	0.154297	1237	hypothetical protein
	all4465	6.81037e-05	0.154297	1238	transposase
	alr5352	6.81037e-05	0.154297	1239	unknown protein
	all2898	6.81043e-05	0.154297	1240	two-component system response
	alr0655	6.81064e-05	0.154297	1241	hypothetical protein
	all8565	6.81064e-05	0.154297	1242	unknown protein
	all0112	6.81085e-05	0.154297	1243	unknown protein
	all8070	6.81091e-05	0.154297	1244	transposase
	alr1528	6.81098e-05	0.154297	1245	aminoglycoside N3'-acetyltrans
	all2035	6.811e-05	0.154297	1246	transcriptional regulator
	all0384	6.81108e-05	0.154297	1247	hypothetical protein
T	all2364	6.8111e-05	0.15625	1248	acetyl-CoA carboxylase beta su
	alr3380	6.81115e-05	0.15625	1249	dolichol-phosphate mannosyltra
	all3290	6.81209e-05	0.15625	1250	unknown protein
	all3869	6.81218e-05	0.15625	1251	hypothetical protein
	alr0150	6.81219e-05	0.15625	1252	unknown protein
	all0827	6.8122e-05	0.15625	1253	putative oxidoreductase
	all0497	6.81225e-05	0.15625	1254	unknown protein
	all1489	6.81228e-05	0.15625	1255	unknown protein
T	all4391	6.81231e-05	0.158203	1256	enoyl-[acyl-carrier-protein] r
	all1043	6.81237e-05	0.158203	1257	hypothetical protein
	alr7612	6.81242e-05	0.158203	1258	unknown protein
	alr2592	6.81242e-05	0.158203	1259	ferrichrome-iron receptor
	all0456	6.81244e-05	0.158203	1260	precorrin isomerase
	all4523	6.81246e-05	0.158203	1261	hypothetical protein
	alr1105	6.81278e-05	0.158203	1262	arsenate reductase
T	all4883	6.81278e-05	0.160156	1263	NADH dehydrogenase subunit 2
	alr0402	6.81296e-05	0.160156	1264	unknown protein
	all8548	6.81296e-05	0.160156	1265	unknown protein
	alr3058	6.81303e-05	0.160156	1266	probable glycosyl transferase
	asl3856	6.81322e-05	0.160156	1267	similar to WD repeat protein
	asl4419	6.81334e-05	0.160156	1268	unknown protein
	asr0890	6.81348e-05	0.160156	1269	unknown protein
	asl4136	6.81348e-05	0.160156	1270	unknown protein
	asr2939	6.81365e-05	0.160156	1271	unknown protein
	alr7162	6.81365e-05	0.160156	1272	unknown protein
	alr7572	6.81384e-05	0.160156	1273	similar to DNA polymerase I
	asr1818	6.81386e-05	0.160156	1274	unknown protein
	all2238	6.81386e-05	0.160156	1275	unknown protein
T	alr4174	6.81399e-05	0.162109	1276	deoxyribose-phosphate aldolase
	alr4454	6.81399e-05	0.162109	1277	transcriptional regulator
	asl0633	6.81413e-05	0.162109	1278	unknown protein
	all2976	6.81458e-05	0.162109	1279	hypothetical protein
	alr0529	6.81482e-05	0.162109	1280	phycocyanin alpha chain
	all0259	6.81482e-05	0.162109	1281	cytochrome c550
	all1145	6.81485e-05	0.162109	1282	two-component sensor histidine
	alr3666	6.81487e-05	0.162109	1283	urease accessory protein D
	alr3385	6.81489e-05	0.162109	1284	unknown protein
	alr4029	6.81512e-05	0.162109	1285	similar to vitamin B12 transpo
	all3347	6.81546e-05	0.162109	1286	similar to adenylate cyclase
	all4713	6.81547e-05	0.162109	1287	UDP-glucose 4-epimerase
	alr0557	6.81568e-05	0.162109	1288	probable glycosyltransferase
	alr0744	6.81574e-05	0.162109	1289	unknown protein
T	all2063	6.81576e-05	0.164062	1290	uracil phosphoribosyltransfera
	alr1527	6.81582e-05	0.164062	1291	unknown protein
	all1991	6.816e-05	0.164062	1292	hypothetical protein
T	alr0617	6.81634e-05	0.166016	1293	hypothetical protein
	alr1690	6.81638e-05	0.166016	1294	cell wall-binding protein
	alr2579	6.81638e-05	0.166016	1295	unknown protein
	alr7652	6.81644e-05	0.166016	1296	similar to two-component respo
	alr5135	6.8167e-05	0.166016	1297	hypothetical protein
	alr0153	6.81677e-05	0.166016	1298	penicillin-binding protein
	alr5238	6.81688e-05	0.166016	1299	glycosyltransferase
	all8038	6.81688e-05	0.166016	1300	unknown protein
	asl3253	6.81707e-05	0.166016	1301	hypothetical protein
	asr5365	6.81707e-05	0.166016	1302	hypothetical protein
	all4103	6.81716e-05	0.166016	1303	riboflavin-specific deaminase
	alr7539	6.81737e-05	0.166016	1304	unknown protein
	asl7683	6.8175e-05	0.166016	1305	unknown protein
	asl2794	6.8175e-05	0.166016	1306	unknown protein
	alr3353	6.81769e-05	0.166016	1307	putative peptidase
	all2109	6.8177e-05	0.166016	1308	hypothetical protein
	asr0682	6.81801e-05	0.166016	1309	unknown protein
T	alr2308	6.81806e-05	0.167969	1310	hypothetical protein
	alr1302	6.81813e-05	0.167969	1311	ribosomal-protein-alanine acet
	alr1525	6.81826e-05	0.167969	1312	hypothetical protein
	alr1740	6.81826e-05	0.167969	1313	unknown protein
	alr2927	6.81826e-05	0.167969	1314	hypothetical protein
	all4117	6.81828e-05	0.167969	1315	unknown protein
	asr2206	6.81862e-05	0.167969	1316	hypothetical protein
	asr3390	6.81862e-05	0.167969	1317	unknown protein
	asr0081	6.81862e-05	0.167969	1318	unknown protein
	all4299	6.81885e-05	0.167969	1319	unknown protein
	all7027	6.81892e-05	0.167969	1320	unknown protein
	all8540	6.81906e-05	0.167969	1321	unknown protein
T	alr0213	6.81924e-05	0.169922	1322	geranylgeranyl diphosphate syn
	all7280	6.8193e-05	0.169922	1323	solitary TypeII DNA methyltran
	alr1615	6.81938e-05	0.169922	1324	Subtilase family protein
	alr4839	6.81954e-05	0.169922	1325	hypothetical protein
	all7588	6.81954e-05	0.169922	1326	hypothetical protein
	alr2211	6.81957e-05	0.169922	1327	ferrichrome-iron receptor
	all5315	6.81978e-05	0.169922	1328	AnAKb, homolog of akinete-mark
	alr0618	6.8198e-05	0.169922	1329	hypothetical protein
T	alr3857	6.81998e-05	0.171875	1330	hypothetical protein
	all0575	6.82001e-05	0.171875	1331	unknown protein
	all2343	6.82019e-05	0.171875	1332	similar to chloroplast membran
	asr2959	6.8206e-05	0.171875	1333	hypothetical protein
T	alr0180	6.82064e-05	0.173828	1334	ATP-binding protein of ABC tra
T	all4673	6.82112e-05	0.175781	1335	quinolinate synthetase
	all4991	6.82113e-05	0.175781	1336	delta-9 desaturase
	asl1305	6.82129e-05	0.175781	1337	unknown protein
	asr7061	6.82148e-05	0.175781	1338	unknown protein
	alr4291	6.82152e-05	0.175781	1339	photosystem II CP43 protein
	alr2695	6.82159e-05	0.175781	1340	unknown protein
	all2281	6.8217e-05	0.175781	1341	two-component response regulat
	alr2814	6.8217e-05	0.175781	1342	hypothetical protein
	all2023	6.82213e-05	0.175781	1343	hypothetical protein
	alr2398	6.82215e-05	0.175781	1344	4-aminobutyrate aminotransfera
	alr0943	6.82221e-05	0.175781	1345	hypothetical protein
	all2220	6.82221e-05	0.175781	1346	hypothetical protein
	all0321	6.82224e-05	0.175781	1347	sulfate transport system perme
	all4722	6.82239e-05	0.175781	1348	hypothetical protein
	alr3855	6.82252e-05	0.175781	1349	hypothetical protein
	alr3423	6.82252e-05	0.175781	1350	similar to anti-sigma-B factor
	alr7210	6.8226e-05	0.175781	1351	unknown protein
	all0458	6.82262e-05	0.175781	1352	hypothetical protein
	alr3356	6.82262e-05	0.175781	1353	similar to phytochrome
	alr8060	6.82281e-05	0.175781	1354	unknown protein
	all3021	6.82306e-05	0.175781	1355	hypothetical protein
	all3221	6.82306e-05	0.175781	1356	hypothetical protein
	all4070	6.82306e-05	0.175781	1357	unknown protein
	all4474	6.82306e-05	0.175781	1358	unknown protein
	all5276	6.82306e-05	0.175781	1359	HicB protein
	alr7538	6.82322e-05	0.175781	1360	unknown protein
	all1701	6.82326e-05	0.175781	1361	hypothetical protein
	alr1575	6.82329e-05	0.175781	1362	unknown protein
	alr4067	6.82354e-05	0.175781	1363	hypothetical protein
	all1553	6.8236e-05	0.175781	1364	NADH dehydrogenase
	alr1320	6.82366e-05	0.175781	1365	hypothetical protein
	alr0877	6.82385e-05	0.175781	1366	probable acylphosphatase
	all2413	6.82385e-05	0.175781	1367	hypothetical protein
	all5274	6.82402e-05	0.175781	1368	hypothetical protein
	alr8562	6.82402e-05	0.175781	1369	chromosome partitioning protei
	alr4229	6.82406e-05	0.175781	1370	hypothetical protein
	asr7044	6.82422e-05	0.175781	1371	unknown protein
T	all1599	6.82422e-05	0.177734	1372	delta-9 desaturase
	all2289	6.82426e-05	0.177734	1373	glucosyltransferase
	all3687	6.82432e-05	0.177734	1374	unknown protein
	all2772	6.8244e-05	0.177734	1375	two-component sensor histidine
	all0928	6.82486e-05	0.177734	1376	chemotaxis protein
	all8553	6.82501e-05	0.177734	1377	unknown protein
	all0048	6.82503e-05	0.177734	1378	hypothetical protein
	alr1560	6.82506e-05	0.177734	1379	unknown protein
	asr1366	6.82526e-05	0.177734	1380	cytochrome b6-f complex subuni
	alr5224	6.82526e-05	0.177734	1381	hypothetical protein
	all1848	6.82535e-05	0.177734	1382	similar to methyltransferase
	all3206	6.82554e-05	0.177734	1383	serine/threonine kinase
	asr1202	6.82565e-05	0.177734	1384	unknown protein
	asl7327	6.82565e-05	0.177734	1385	unknown protein
	asr0742	6.82565e-05	0.177734	1386	30S ribosomal protein S21
T	alr0181	6.82571e-05	0.179688	1387	hypothetical protein
	alr0507	6.82586e-05	0.179688	1388	unknown protein
	alr3508	6.8259e-05	0.179688	1389	hypothetical protein
	all0164	6.82595e-05	0.179688	1390	hypothetical protein
	all2080	6.82595e-05	0.179688	1391	hypothetical protein
T	alr4216	6.82599e-05	0.181641	1392	hypothetical protein
	alr7514	6.82602e-05	0.181641	1393	hypothetical protein
	alr0508	6.82602e-05	0.181641	1394	unknown protein
	alr8535	6.82606e-05	0.181641	1395	two-component response regulat
	all3630	6.82614e-05	0.181641	1396	transposase
	alr3453	6.82649e-05	0.181641	1397	unknown protein
	all1974	6.8265e-05	0.181641	1398	unknown protein
	alr5235	6.82668e-05	0.181641	1399	probable glycosyl transferase
T	alr4066	6.82672e-05	0.183594	1400	hypothetical protein
	all3779	6.82685e-05	0.183594	1401	hypothetical protein
	alr4088	6.82692e-05	0.183594	1402	competence protein
	alr4992	6.82693e-05	0.183594	1403	unknown protein
	alr0546	6.827e-05	0.183594	1404	two-component sensor histidine
	asl3212	6.82705e-05	0.183594	1405	cell growth regulatory protein
	alr4007	6.82705e-05	0.183594	1406	hypothetical protein
	alr7530	6.82705e-05	0.183594	1407	unknown protein
	alr3078	6.82731e-05	0.183594	1408	hypothetical protein
	alr7239	6.8274e-05	0.183594	1409	unknown protein
	asr1907	6.82745e-05	0.183594	1410	unknown protein
	asl2380	6.82745e-05	0.183594	1411	unknown protein
	alr5328	6.82757e-05	0.183594	1412	two-component response regulat
	all0759	6.82761e-05	0.183594	1413	WD-repeat containing protein
	all7648	6.82761e-05	0.183594	1414	hypothetical protein
	alr1654	6.82764e-05	0.183594	1415	unknown protein
	all4348	6.82764e-05	0.183594	1416	unknown protein
	all3500	6.82774e-05	0.183594	1417	unknown protein
	alr7063	6.82778e-05	0.183594	1418	unknown protein
	alr8059	6.82807e-05	0.183594	1419	unknown protein
	alr1609	6.8281e-05	0.183594	1420	transposase
	all4668	6.82812e-05	0.183594	1421	serine/threonine kinase
	all3942	6.82819e-05	0.183594	1422	hypothetical protein
	alr1386	6.82848e-05	0.183594	1423	unknown protein
	alr5237	6.82853e-05	0.183594	1424	probable glycosyl transferase
	all0746	6.82853e-05	0.183594	1425	hypothetical protein
	all3420	6.82853e-05	0.183594	1426	carboxyl-terminal processing p
	all1837	6.8288e-05	0.183594	1427	hypothetical protein
	all1970	6.82895e-05	0.183594	1428	unknown protein
	all2658	6.82895e-05	0.183594	1429	hypothetical protein
	alr0442	6.82897e-05	0.183594	1430	two-component system, regulato
	all4749	6.82897e-05	0.183594	1431	hypothetical protein
	all8013	6.82897e-05	0.183594	1432	nuclease inhibitor homolog
	all1253	6.82903e-05	0.183594	1433	unknown protein
	all1084	6.82911e-05	0.183594	1434	unknown protein
	alr1709	6.82912e-05	0.183594	1435	hypothetical protein
	alr7684	6.82914e-05	0.183594	1436	unknown protein
	asr2523	6.82919e-05	0.183594	1437	unknown protein
	all1463	6.82931e-05	0.183594	1438	unknown protein
	all1767	6.82941e-05	0.183594	1439	probable glycosyl transferase
	alr1031	6.82946e-05	0.183594	1440	general secretion pathway prot
	all4999	6.82951e-05	0.183594	1441	N-acetylmuramoyl-L-alanine ami
	all3587	6.82952e-05	0.183594	1442	two-component sensor histidine
	all0420	6.82967e-05	0.183594	1443	hypothetical protein
	all8037	6.82972e-05	0.183594	1444	unknown protein
T	alr4331	6.82981e-05	0.185547	1445	ribonuclease E
	all3962	6.82996e-05	0.185547	1446	unknown protein
	alr2118	6.82996e-05	0.185547	1447	iron(II) transporter
T	alr4798	6.83014e-05	0.1875	1448	argininosuccinate synthase
	alr0719	6.83047e-05	0.1875	1449	unknown protein
	alr4564	6.83047e-05	0.1875	1450	transcriptional regulator
	all4049	6.83048e-05	0.1875	1451	unknown protein
T	alr2887	6.8309e-05	0.189453	1452	hypothetical protein
	alr2697	6.83118e-05	0.189453	1453	unknown protein
	all3045	6.83132e-05	0.189453	1454	unknown protein
	all5111	6.83139e-05	0.189453	1455	unknown protein
	all0955	6.8314e-05	0.189453	1456	hypothetical protein
	alr3175	6.83142e-05	0.189453	1457	unknown protein
	all3748	6.83142e-05	0.189453	1458	similar to isochorismatase
	all7625	6.83162e-05	0.189453	1459	unknown protein
	alr7147	6.83187e-05	0.189453	1460	transposase
	all4092	6.83191e-05	0.189453	1461	unknown protein
	alr0587	6.83193e-05	0.189453	1462	unknown protein
	alr7264	6.83199e-05	0.189453	1463	unknown protein
	alr2518	6.83201e-05	0.189453	1464	hypothetical protein
	all1672	6.83209e-05	0.189453	1465	unknown protein
	all1829	6.83213e-05	0.189453	1466	unknown protein
	all3227	6.83213e-05	0.189453	1467	unknown protein
	alr2246	6.83219e-05	0.189453	1468	unknown protein
	all1058	6.83237e-05	0.189453	1469	hypothetical protein
	alr0530	6.83243e-05	0.189453	1470	phycocyanin-associated rod lin
	alr3052	6.83247e-05	0.189453	1471	hypothetical protein
	all3256	6.83247e-05	0.189453	1472	hypothetical protein
	all5221	6.83247e-05	0.189453	1473	unknown protein
	alr7125	6.83266e-05	0.189453	1474	unknown protein
	all0391	6.83295e-05	0.189453	1475	hypothetical protein
	all7510	6.83295e-05	0.189453	1476	hypothetical protein
T	all4698	6.83303e-05	0.191406	1477	precorrin-3 methylase
	all1702	6.8331e-05	0.191406	1478	anti-sigma B factor
	all3660	6.83323e-05	0.191406	1479	two-component response regulat
	all4931	6.83323e-05	0.191406	1480	hypothetical protein
	alr7649	6.83331e-05	0.191406	1481	unknown protein
	all8022	6.83336e-05	0.191406	1482	unknown protein
	alr7199	6.83358e-05	0.191406	1483	plasmid recombinant protein
	all7309	6.83362e-05	0.191406	1484	hypothetical protein
	alr2309	6.83379e-05	0.191406	1485	hypothetical protein
	all4246	6.83385e-05	0.191406	1486	potassium-dependent ATPase sub
	asl0319	6.83392e-05	0.191406	1487	hypothetical protein
	alr1706	6.83392e-05	0.191406	1488	cell-division ATP-binding prot
	alr2257	6.83392e-05	0.191406	1489	unknown protein
	alr3183	6.83392e-05	0.191406	1490	bacterioferritin comigratory p
	alr7537	6.83392e-05	0.191406	1491	unknown protein
	alr2595	6.83404e-05	0.191406	1492	transcriptional regulator
	alr3994	6.83421e-05	0.191406	1493	unknown protein
	alr1233	6.83448e-05	0.191406	1494	hypothetical protein
	asl4889	6.83448e-05	0.191406	1495	unknown protein
	all3024	6.83463e-05	0.191406	1496	hypothetical protein
	alr2489	6.83466e-05	0.191406	1497	unknown protein
	all4724	6.83496e-05	0.191406	1498	hypothetical protein
	alr8019	6.83496e-05	0.191406	1499	transposase unknown protein
	alr9025	6.83499e-05	0.191406	1500	unknown protein
	all0565	6.83499e-05	0.191406	1501	unknown protein
	all1291	6.83499e-05	0.191406	1502	cyanate lyase
	all2344	6.83507e-05	0.191406	1503	unknown protein
	all3999	6.83511e-05	0.191406	1504	unknown protein
	alr2587	6.83534e-05	0.191406	1505	transcriptional regulator
	all3292	6.83541e-05	0.191406	1506	unknown protein
	alr3904	6.83559e-05	0.191406	1507	hypothetical protein
	alr3037	6.83578e-05	0.191406	1508	two-component sensor histidine
	all1694	6.83579e-05	0.191406	1509	lipoic acid synthetase
	all4801	6.8358e-05	0.191406	1510	hypothetical protein
	all5327	6.83586e-05	0.191406	1511	two-component sensor histidine
	asl2194	6.83586e-05	0.191406	1512	unknown protein
	all0389	6.83605e-05	0.191406	1513	ATP-binding protein of iron(II
	all8064	6.83605e-05	0.191406	1514	similar to H repeat-associated
	all0415	6.83609e-05	0.191406	1515	hypothetical protein
	alr0840	6.83618e-05	0.191406	1516	unknown protein
	all1844	6.83621e-05	0.191406	1517	hypothetical protein
	all3032	6.83629e-05	0.191406	1518	hypothetical protein
T	all0268	6.83636e-05	0.193359	1519	hypothetical protein
	alr7567	6.8364e-05	0.193359	1520	similar to DNA methyltransfera
	all4430	6.83665e-05	0.193359	1521	probable polysaccharide biosyn
	all5082	6.83672e-05	0.193359	1522	hypothetical protein
	alr0472	6.83675e-05	0.193359	1523	hypothetical protein
	alr0286	6.83678e-05	0.193359	1524	small heat shock protein
	all7263	6.83682e-05	0.193359	1525	unknown protein
	all1239	6.837e-05	0.193359	1526	hypothetical protein
	asl3094	6.83705e-05	0.193359	1527	unknown protein
	asr8525	6.83705e-05	0.193359	1528	unknown protein
	asl2370	6.83705e-05	0.193359	1529	unknown protein
T	alr2975	6.8372e-05	0.195312	1530	signal peptidase I
	all1695	6.8372e-05	0.195312	1531	probable peptide synthetase
	alr0301	6.83728e-05	0.195312	1532	hypothetical protein
	all2907	6.83747e-05	0.195312	1533	hypothetical protein
	all2792	6.83753e-05	0.195312	1534	unknown protein
	all4873	6.83772e-05	0.195312	1535	glutaredoxin
	alr0894	6.83779e-05	0.195312	1536	hypothetical protein
T	alr3351	6.83781e-05	0.197266	1537	hypothetical protein
	alr2820	6.83795e-05	0.197266	1538	unknown protein
T	alr2272	6.83808e-05	0.199219	1539	acyl-[acyl-carrier-protein]-UD
	all5036	6.83812e-05	0.199219	1540	unknown protein
	asr0690	6.83817e-05	0.199219	1541	unknown protein
	asr5109	6.83817e-05	0.199219	1542	unknown protein
	alr3810	6.83824e-05	0.199219	1543	RNA polymerase group 2 sigma s
	all7367	6.83838e-05	0.199219	1544	unknown protein
	alr2393	6.83844e-05	0.199219	1545	unknown protein
	all3767	6.83852e-05	0.199219	1546	two-component sensor histidine
	all3321	6.83857e-05	0.199219	1547	unknown protein
	alr3269	6.83857e-05	0.199219	1548	hypothetical protein
	alr4532	6.83879e-05	0.199219	1549	unknown protein
	all5069	6.83883e-05	0.199219	1550	two-component response regulat
	asl0597	6.839e-05	0.199219	1551	hypothetical protein
	asl1938	6.839e-05	0.199219	1552	unknown protein
	alr5330	6.8393e-05	0.199219	1553	unknown protein
	alr7565	6.8394e-05	0.199219	1554	hypothetical protein
	all0481	6.83954e-05	0.199219	1555	unknown protein
	all4709	6.83975e-05	0.199219	1556	unknown protein
	all5104	6.83976e-05	0.199219	1557	unknown protein
	all2688	6.83993e-05	0.199219	1558	type I restriction enzyme, mod
	all7273	6.84013e-05	0.199219	1559	unknown protein
	asr9009	6.84028e-05	0.199219	1560	unknown protein
	alr1531	6.8404e-05	0.199219	1561	transposase
	all7610	6.84068e-05	0.199219	1562	cation efflux system protein
T	alr3455	6.8407e-05	0.201172	1563	septum site-determining protei
	all1723	6.84083e-05	0.201172	1564	probable aldolase
	all3895	6.84087e-05	0.201172	1565	probable flavoprotein
	all1087	6.84088e-05	0.201172	1566	anti-sigma factor antagonist
	all3049	6.84088e-05	0.201172	1567	unknown protein
	all0219	6.84093e-05	0.201172	1568	hypothetical protein
	asl0779	6.84098e-05	0.201172	1569	unknown protein
	alr2259	6.84098e-05	0.201172	1570	serine/threonine kinase
	asr2755	6.84098e-05	0.201172	1571	unknown protein
	all0250	6.84112e-05	0.201172	1572	hypothetical protein
	alr4852	6.84122e-05	0.201172	1573	hypothetical protein
	all1990	6.84122e-05	0.201172	1574	N-terminal acetyltransferase
	asl1218	6.84147e-05	0.201172	1575	unknown protein
	asl1778	6.84147e-05	0.201172	1576	unknown protein
	asl2850	6.84147e-05	0.201172	1577	hypothetical protein
	asl3868	6.84147e-05	0.201172	1578	unknown protein
	alr5287	6.84152e-05	0.201172	1579	GTP cyclohydrolase I
	alr4823	6.84152e-05	0.201172	1580	similar to glucosyl-1-phosphat
T	all3908	6.84158e-05	0.203125	1581	hypothetical protein
	alr0524	6.84161e-05	0.203125	1582	phycoerythrocyanin alpha chain
	all4179	6.84175e-05	0.203125	1583	unknown protein
	alr4485	6.84188e-05	0.203125	1584	permease protein of ABC transp
	all0364	6.84191e-05	0.203125	1585	similar to prohormone converta
	all4460	6.84195e-05	0.203125	1586	unknown protein
	alr4513	6.84195e-05	0.203125	1587	unknown protein
	all1660	6.84214e-05	0.203125	1588	unknown protein
	alr7646	6.84256e-05	0.203125	1589	MobB protein
	alr4487	6.84262e-05	0.203125	1590	hypothetical protein
	all3000	6.84263e-05	0.203125	1591	hypothetical protein
	all1265	6.84272e-05	0.203125	1592	hypothetical protein
	all2756	6.84272e-05	0.203125	1593	hypothetical protein
	all3862	6.84272e-05	0.203125	1594	GTP-binding protein
	all8085	6.84272e-05	0.203125	1595	hypothetical protein
	alr4105	6.84279e-05	0.203125	1596	two-component sensor histidine
	all0830	6.84289e-05	0.203125	1597	ABC transporter permease prote
	alr0074	6.8431e-05	0.203125	1598	putative glycosyl transferase
	all4425	6.8431e-05	0.203125	1599	unknown protein
	alr3364	6.84313e-05	0.203125	1600	unknown protein
	all1931	6.84318e-05	0.203125	1601	hypothetical protein
	all3650	6.84323e-05	0.203125	1602	hypothetical protein
	all1969	6.84332e-05	0.203125	1603	unknown protein
	all0168	6.84334e-05	0.203125	1604	alpha-amylase
T	all0200	6.84338e-05	0.205078	1605	hypothetical protein
	alr2979	6.84374e-05	0.205078	1606	hypothetical protein
	alr4492	6.84378e-05	0.205078	1607	probable glycosyltransferase
	alr0893	6.84382e-05	0.205078	1608	hypothetical protein
	all1601	6.84387e-05	0.205078	1609	hypothetical protein
	all2631	6.84414e-05	0.205078	1610	DNA topoisomerase I
	alr3466	6.84415e-05	0.205078	1611	WD-40 repeat protein
	alr0304	6.84422e-05	0.205078	1612	unknown protein
	alr7129	6.84426e-05	0.205078	1613	WD-repeat protein
	asl0204	6.84445e-05	0.205078	1614	unknown protein
T	alr1921	6.84445e-05	0.207031	1615	biotin synthase
	all1964	6.84445e-05	0.207031	1616	two-component system response
T	alr3596	6.84445e-05	0.208984	1617	hypothetical protein
	alr5164	6.84445e-05	0.208984	1618	serine protease
	all5322	6.84445e-05	0.208984	1619	similar to Na+/H+-exchanging p
	all7183	6.84445e-05	0.208984	1620	unknown protein
	asr1734	6.84445e-05	0.208984	1621	unknown protein
	asl2530	6.84445e-05	0.208984	1622	unknown protein
	all2677	6.84445e-05	0.208984	1623	hypothetical protein
	all1059	6.84502e-05	0.208984	1624	sucrose synthase
	alr0309	6.84511e-05	0.208984	1625	hypothetical protein
	alr3252	6.84513e-05	0.208984	1626	hypothetical protein
	all5163	6.84523e-05	0.208984	1627	hypothetical protein
	all5016	6.84529e-05	0.208984	1628	hypothetical protein
	all3805	6.84536e-05	0.208984	1629	similar to dehydrogenase
	alr9015	6.84546e-05	0.208984	1630	unknown protein
T	alr2751	6.8455e-05	0.210938	1631	hypothetical protein
	alr3280	6.8455e-05	0.210938	1632	RNA polymerase sigma-E factor
	alr5084	6.84555e-05	0.210938	1633	endopeptidase Clp ATP-binding
	alr0952	6.84556e-05	0.210938	1634	cytochrome c oxidase subunit I
	alr2856	6.84569e-05	0.210938	1635	hypothetical protein
	all2586	6.84579e-05	0.210938	1636	iron(III) dicitrate transport
	alr1184	6.8458e-05	0.210938	1637	unknown protein
T	alr5061	6.84583e-05	0.212891	1638	thiamine monophosphate kinase
	all7287	6.84596e-05	0.212891	1639	unknown protein
	all1626	6.846e-05	0.212891	1640	unknown protein
	alr0611	6.84611e-05	0.212891	1641	nitrate transport ATP-binding
	alr5240	6.84625e-05	0.212891	1642	glycosyltransferase
	alr5286	6.84625e-05	0.212891	1643	probable short-chain dehydroge
	alr3731	6.84632e-05	0.212891	1644	protein serine-threonine phosp
	alr1190	6.84639e-05	0.212891	1645	hypothetical protein
	alr7254	6.84639e-05	0.212891	1646	similar to DNA damage inducibl
	alr3668	6.84659e-05	0.212891	1647	urease beta subunit
	all2367	6.84659e-05	0.212891	1648	thioredoxin
	all0193	6.84681e-05	0.212891	1649	haloalkane dehalogenase
	all2969	6.84682e-05	0.212891	1650	unknown protein
	alr4290	6.84706e-05	0.212891	1651	photosystem II protein D2
	alr1077	6.84723e-05	0.212891	1652	probable carboxymethylenebuten
	all0412	6.84733e-05	0.212891	1653	putative zinc-binding oxidored
	alr3917	6.84752e-05	0.212891	1654	unknown protein
	asr3019	6.84755e-05	0.212891	1655	unknown protein
T	alr3421	6.84765e-05	0.214844	1656	plastoquinol--plastocyanin red
	all0432	6.84766e-05	0.214844	1657	hypothetical protein
	all8065	6.84794e-05	0.214844	1658	transposase
	all3181	6.84801e-05	0.214844	1659	hypothetical protein
	asl2437	6.84809e-05	0.214844	1660	hypothetical protein
	asr4669	6.84809e-05	0.214844	1661	unknown protein
	asl3264	6.84809e-05	0.214844	1662	unknown protein
	all0591	6.8482e-05	0.214844	1663	hypothetical protein
	all7605	6.84838e-05	0.214844	1664	two-component sensor histidine
	all7222	6.8484e-05	0.214844	1665	unknown protein
	alr3247	6.84858e-05	0.214844	1666	unknown protein
	all7085	6.84874e-05	0.214844	1667	transposase
	all1958	6.84887e-05	0.214844	1668	unknown protein
	all3550	6.84887e-05	0.214844	1669	similar to spore cortex-lytic
	asl4177	6.84887e-05	0.214844	1670	unknown protein
	asl4624	6.84887e-05	0.214844	1671	unknown protein
	asl5064	6.84887e-05	0.214844	1672	unknown protein
	all3515	6.84897e-05	0.214844	1673	unknown protein
T	alr0226	6.84903e-05	0.216797	1674	NADH dehydrogenase subunit 4L
	all1457	6.84903e-05	0.216797	1675	nitrogenase cofactor synthesis
	alr7386	6.84903e-05	0.216797	1676	transposase
	alr0145	6.84909e-05	0.216797	1677	unknown protein
	alr4258	6.84909e-05	0.216797	1678	unknown protein
	all9023	6.84917e-05	0.216797	1679	unknown protein
	alr3817	6.84933e-05	0.216797	1680	unknown protein
	alr3379	6.84935e-05	0.216797	1681	hypothetical protein
	all3793	6.84935e-05	0.216797	1682	unknown protein
	all8031	6.84946e-05	0.216797	1683	unknown protein
T	alr2001	6.84953e-05	0.21875	1684	nitrilase homolog
T	asl4547	6.8496e-05	0.220703	1685	hypothetical protein
T	all5306	6.84974e-05	0.222656	1686	exodeoxyribonuclease III
	all1061	6.84995e-05	0.222656	1687	probable formate dehydrogenase
	alr1255	6.85013e-05	0.222656	1688	unknown protein
	all1783	6.85016e-05	0.222656	1689	hypothetical protein
	all4615	6.8505e-05	0.222656	1690	unknown protein
	all2491	6.85052e-05	0.222656	1691	hypothetical protein
	all7191	6.8506e-05	0.222656	1692	unknown protein
	all4945	6.85098e-05	0.222656	1693	unknown protein
	alr7504	6.85105e-05	0.222656	1694	unknown protein
	alr1493	6.85105e-05	0.222656	1695	hypothetical protein
	alr0810	6.85117e-05	0.222656	1696	transcriptional regulator
	alr4330	6.85121e-05	0.222656	1697	hypothetical protein
	all4345	6.85121e-05	0.222656	1698	polysaccharide deacetylase
	all3876	6.85141e-05	0.222656	1699	precorrin decarbocylase
	all4663	6.85149e-05	0.222656	1700	hypothetical protein
	all3314	6.85157e-05	0.222656	1701	unknown protein
	alr7534	6.85162e-05	0.222656	1702	unknown protein
	alr4151	6.85176e-05	0.222656	1703	hypothetical protein
	alr4115	6.85178e-05	0.222656	1704	hypothetical protein
	asr4471	6.85184e-05	0.222656	1705	hypothetical protein
	all4822	6.85201e-05	0.222656	1706	similar to beta-lactamase
	all0878	6.85204e-05	0.222656	1707	probable acetyltransferase
	alr7200	6.85209e-05	0.222656	1708	hypothetical protein
	alr4553	6.85226e-05	0.222656	1709	similar to heat shock protein
	all3144	6.85227e-05	0.222656	1710	hypothetical protein
	all2692	6.85234e-05	0.222656	1711	transposase
	all0907	6.85236e-05	0.222656	1712	ABC phosphate transport system
	alr3165	6.85236e-05	0.222656	1713	bacteriorhodopsin
	alr1805	6.85244e-05	0.222656	1714	hypothetical protein
T	alr4386	6.85244e-05	0.224609	1715	dihydropteroate synthase
	all2778	6.85256e-05	0.224609	1716	unknown protein
	alr2137	6.85268e-05	0.224609	1717	two-component sensor histidine
	alr1381	6.85274e-05	0.224609	1718	trypsin
	all7655	6.8528e-05	0.224609	1719	similar to mobilization protei
	all0879	6.85283e-05	0.224609	1720	alcohol dehydrogenase
	alr2204	6.85283e-05	0.224609	1721	thioredoxin reductase
	alr1364	6.85286e-05	0.224609	1722	hypothetical protein
	alr1655	6.85297e-05	0.224609	1723	hypothetical protein
	alr3120	6.85298e-05	0.224609	1724	two-component hybrid sensor an
	alr4281	6.85314e-05	0.224609	1725	heterocyst specific ABC-transp
	alr3947	6.85344e-05	0.224609	1726	cobalt transport protein
	all0664	6.8535e-05	0.224609	1727	WD-40 repeat protein
	alr3419	6.85351e-05	0.224609	1728	hypothetical protein
	all3326	6.85363e-05	0.224609	1729	unknown protein
	all3933	6.85371e-05	0.224609	1730	hypothetical protein
	all4411	6.85377e-05	0.224609	1731	M.AvaIII: Restriction Type II
	asl5079	6.85389e-05	0.224609	1732	hypothetical protein
	alr7020	6.85408e-05	0.224609	1733	unknown protein
	alr0761	6.85421e-05	0.224609	1734	unknown protein
	alr1906	6.85439e-05	0.224609	1735	hypothetical protein
	alr2596	6.85448e-05	0.224609	1736	ferrichrome-iron receptor
	all7659	6.85477e-05	0.224609	1737	unknown protein
	alr9001	6.85479e-05	0.224609	1738	similar to mobilization protei
T	all5078	6.8548e-05	0.226562	1739	light-independent protochlorop
	all5308	6.85493e-05	0.226562	1740	two-component hybrid sensor an
	all0158	6.85495e-05	0.226562	1741	hypothetical protein
	all7098	6.85497e-05	0.226562	1742	unknown protein
	all2638	6.85503e-05	0.226562	1743	glutamate-1-semialdehyde amino
	all0954	6.85504e-05	0.226562	1744	similar to potassium channel p
	asl0881	6.8551e-05	0.226562	1745	unknown protein
	asl4146	6.8551e-05	0.226562	1746	hypothetical protein
	alr8530	6.85519e-05	0.226562	1747	unknown protein
	all0041	6.85526e-05	0.226562	1748	hypothetical protein
	alr4469	6.85526e-05	0.226562	1749	hypothetical protein
T	alr3454	6.85535e-05	0.228516	1750	hypothetical protein
	alr9027	6.85565e-05	0.228516	1751	chromosome partitioning protei
	all7135	6.85566e-05	0.228516	1752	DNA-damage-inducible protein
	alr1584	6.85571e-05	0.228516	1753	unknown protein
	all0380	6.85578e-05	0.228516	1754	unknown protein
	alr1624	6.85578e-05	0.228516	1755	unknown protein
	alr0741	6.85578e-05	0.228516	1756	RNA-binding protein
	alr5331	6.85591e-05	0.228516	1757	alpha-glucosidase
	asl0338	6.85592e-05	0.228516	1758	unknown protein
	all4243	6.85599e-05	0.228516	1759	potassium-dependent ATPase sub
	alr2921	6.85599e-05	0.228516	1760	similar to tRNA-(MS[2]IO[6]A)-
	all0687	6.85608e-05	0.228516	1761	[NiFe] uptake hydrogenase larg
	alr2175	6.8561e-05	0.228516	1762	ferrichrome iron receptor
	all4804	6.8561e-05	0.228516	1763	hypothetical protein
	alr0841	6.85613e-05	0.228516	1764	unknown protein
	alr4831	6.85624e-05	0.228516	1765	mRNA-binding protein
	all1248	6.85625e-05	0.228516	1766	pyridoxamine 5-phosphate oxida
	alr7141	6.85634e-05	0.228516	1767	unknown protein
	alr7243	6.85653e-05	0.228516	1768	similar to ankyrin
	alr5101	6.85673e-05	0.228516	1769	penicillin-binding protein 2
	alr0766	6.85677e-05	0.228516	1770	hydrogenase large subunit
	all2874	6.85695e-05	0.228516	1771	two-component response regulat
	alr2081	6.85698e-05	0.228516	1772	hypothetical protein
	alr2696	6.85698e-05	0.228516	1773	unknown protein
	all5013	6.85698e-05	0.228516	1774	unknown protein
	alr0242	6.85706e-05	0.228516	1775	hypothetical protein
	all1326	6.85709e-05	0.228516	1776	hypothetical protein
	all7332	6.85714e-05	0.228516	1777	hypothetical protein
	alr9018	6.85743e-05	0.228516	1778	hypothetical protein
	all4761	6.85744e-05	0.228516	1779	unknown protein
	all7611	6.85744e-05	0.228516	1780	unknown protein
	alr1260	6.85753e-05	0.228516	1781	hypothetical protein
	alr3312	6.85753e-05	0.228516	1782	unknown protein
	all3327	6.85761e-05	0.228516	1783	unknown protein
T	alr4094	6.85788e-05	0.230469	1784	NADH dehydrogenase
T	alr0096	6.85793e-05	0.232422	1785	solanesyl diphosphate synthase
	asl0137	6.858e-05	0.232422	1786	photosystem II PsbT protein
	all0997	6.85801e-05	0.232422	1787	unknown protein
	all0865	6.85805e-05	0.232422	1788	carbon dioxide concentrating m
	alr3548	6.85817e-05	0.232422	1789	hypothetical protein
	alr7545	6.85817e-05	0.232422	1790	unknown protein
	all5014	6.85827e-05	0.232422	1791	hypothetical protein
	all4377	6.85831e-05	0.232422	1792	RNA-binding protein
	alr2729	6.85831e-05	0.232422	1793	hypothetical protein
	all5042	6.85834e-05	0.232422	1794	permease protein of polyamine
	all7379	6.8586e-05	0.232422	1795	unknown protein
	asr7256	6.85879e-05	0.232422	1796	unknown protein
	alr7540	6.85879e-05	0.232422	1797	unknown protein
	alr2313	6.85883e-05	0.232422	1798	unknown protein
	asr4707	6.85895e-05	0.232422	1799	unknown protein
	asr7548	6.85895e-05	0.232422	1800	unknown protein
	asr1399	6.85895e-05	0.232422	1801	hypothetical protein
	all1100	6.85898e-05	0.232422	1802	iron(III) dicitrate-binding pe
	alr3622	6.85926e-05	0.232422	1803	unknown protein
	all2897	6.85931e-05	0.232422	1804	two-component hybrid sensor an
	all1465	6.85932e-05	0.232422	1805	unknown protein
	all7244	6.85933e-05	0.232422	1806	transposase
	alr7295	6.85936e-05	0.232422	1807	ABC transporter ATP-binding pr
	alr4661	6.85936e-05	0.232422	1808	glutathione S-transferase
	alr0735	6.85938e-05	0.232422	1809	urease accessory protein G
T	all2568	6.85943e-05	0.234375	1810	hypothetical protein
	alr7573	6.85945e-05	0.234375	1811	unknown protein
	alr5360	6.85946e-05	0.234375	1812	hypothetical protein
	all0345	6.85947e-05	0.234375	1813	transcriptional regulator
	alr4554	6.85947e-05	0.234375	1814	6-pyruvoyl-tetrahydropterin sy
T	alr2082	6.85949e-05	0.236328	1815	cobalamin biosynthetic protein
	all4074	6.85949e-05	0.236328	1816	hypothetical protein
	all4857	6.85952e-05	0.236328	1817	hypothetical protein
	all2290	6.85953e-05	0.236328	1818	similar to polysaccharide bios
T	alr3525	6.85953e-05	0.238281	1819	phosphoribosylformylglycinamid
	alr3064	6.85954e-05	0.238281	1820	probable glycosyl transferase
	alr7528	6.85956e-05	0.238281	1821	hypothetical protein
	all1711	6.85994e-05	0.238281	1822	hypothetical protein
	alr1712	6.85999e-05	0.238281	1823	hypothetical protein
	all0976	6.86011e-05	0.238281	1824	hypothetical protein
	alr5232	6.86021e-05	0.238281	1825	unknown protein
	alr4072	6.86023e-05	0.238281	1826	similar to iron-regulated prot
	all5098	6.86044e-05	0.238281	1827	hypothetical protein
	alr4579	6.86047e-05	0.238281	1828	penicillin-binding protein
	all1841	6.86053e-05	0.238281	1829	hypothetical protein
	alr3645	6.86065e-05	0.238281	1830	similar to XisI protein
	all4896	6.86085e-05	0.238281	1831	hypothetical protein
	all4737	6.86092e-05	0.238281	1832	hypothetical protein
	alr8531	6.86092e-05	0.238281	1833	two-component response regulat
	all1126	6.86101e-05	0.238281	1834	NADH dehydrogenase
T	all3259	6.86101e-05	0.240234	1835	hypothetical protein
	asl3966	6.86101e-05	0.240234	1836	unknown protein
	alr4718	6.86111e-05	0.240234	1837	ATP-dependent RNA helicase
	alr1401	6.86112e-05	0.240234	1838	hypothetical protein
	alr0079	6.86116e-05	0.240234	1839	esterase
T	alr3265	6.86116e-05	0.242188	1840	glutamate-1-semialdehyde 2,1-a
	alr2588	6.86137e-05	0.242188	1841	ferrichrome-iron receptor
	alr4086	6.86139e-05	0.242188	1842	unknown protein
	all0496	6.86152e-05	0.242188	1843	unknown protein
	alr7088	6.86156e-05	0.242188	1844	unknown protein
	all7665	6.86156e-05	0.242188	1845	hypothetical protein
	alr0584	6.86162e-05	0.242188	1846	probable glycosyl transferase
	asl1898	6.86178e-05	0.242188	1847	unknown protein
	asr2978	6.86178e-05	0.242188	1848	unknown protein
	alr7575	6.86178e-05	0.242188	1849	DNA polymerase III, delta prim
	all0287	6.86189e-05	0.242188	1850	uroporphyrinogen-III synthase
	all2849	6.86194e-05	0.242188	1851	hypothetical protein
	alr3943	6.86202e-05	0.242188	1852	cobalt transport protein
	alr1259	6.86202e-05	0.242188	1853	hypothetical protein
	alr9017	6.86207e-05	0.242188	1854	unknown protein
T	all3076	6.86217e-05	0.244141	1855	similar to photosystem II oxyg
	all4279	6.86232e-05	0.244141	1856	transcriptional regulator
	all4292	6.86235e-05	0.244141	1857	hypothetical protein
	alr1879	6.86239e-05	0.244141	1858	glycogen synthase
	all4895	6.86239e-05	0.244141	1859	hypothetical protein
	alr2087	6.8624e-05	0.244141	1860	RNA-binding protein RbpA2
	all7619	6.86251e-05	0.244141	1861	hypothetical protein
	all7672	6.86252e-05	0.244141	1862	similar to peptidase
	all0392	6.86267e-05	0.244141	1863	probable monooxygenase
T	all3678	6.8627e-05	0.246094	1864	hypothetical protein
	alr0590	6.86273e-05	0.246094	1865	transposase
	asl1165	6.86288e-05	0.246094	1866	unknown protein
	asr2255	6.86288e-05	0.246094	1867	unknown protein
	asl3609	6.86288e-05	0.246094	1868	unknown protein
	all0495	6.86292e-05	0.246094	1869	unknown protein
	all7131	6.86295e-05	0.246094	1870	unknown protein
T	all2705	6.86316e-05	0.248047	1871	hypothetical protein
	all7113	6.86328e-05	0.248047	1872	hypothetical protein
	all5093	6.8635e-05	0.248047	1873	hypothetical protein
	all0875	6.86351e-05	0.248047	1874	probable alpha-glucanotransfer
	asl2855	6.86355e-05	0.248047	1875	unknown protein
	asr1945	6.86355e-05	0.248047	1876	unknown protein
	alr1580	6.86358e-05	0.248047	1877	similar to myo-inositol catabo
	alr1792	6.86365e-05	0.248047	1878	hypothetical protein
	all0638	6.86368e-05	0.248047	1879	two-component hybrid sensor an
	all4644	6.8638e-05	0.248047	1880	hypothetical protein
	all1273	6.86388e-05	0.248047	1881	unknown protein
T	alr2980	6.86388e-05	0.25	1882	hypothetical protein
	all2487	6.86392e-05	0.25	1883	hypothetical protein
	alr1052	6.86407e-05	0.25	1884	unknown protein
	all0417	6.86421e-05	0.25	1885	3-dehydroquinate synthase
	all3244	6.86421e-05	0.25	1886	S-adenosylmethionine synthetas
T	all3791	6.86423e-05	0.251953	1887	ribonuclease D
	alr3233	6.86427e-05	0.251953	1888	anthranilate synthase
	all0521	6.86439e-05	0.251953	1889	two-component response regulat
	asr0100	6.86458e-05	0.251953	1890	unknown protein
	asl0163	6.86458e-05	0.251953	1891	hypothetical protein
	all8090	6.86458e-05	0.251953	1892	ATP-binding protein of phospho
	all4750	6.86458e-05	0.251953	1893	two-component response regulat
	alr7346	6.86458e-05	0.251953	1894	unknown protein
	all7353	6.86458e-05	0.251953	1895	hypothetical protein
	alr7582	6.86482e-05	0.251953	1896	chromosome partitioning protei
	all4051	6.86485e-05	0.251953	1897	AnAKc, homolog of akinete-mark
	alr1505	6.86488e-05	0.251953	1898	hypothetical protein
	all7004	6.86488e-05	0.251953	1899	transposase
	all7105	6.86488e-05	0.251953	1900	transposase
	all7111	6.86488e-05	0.251953	1901	transposase
	all7177	6.86488e-05	0.251953	1902	transposase
	all7302	6.86488e-05	0.251953	1903	transposase
	all1503	6.865e-05	0.251953	1904	hypothetical protein
	all3226	6.86507e-05	0.251953	1905	hypothetical protein
	alr3140	6.86507e-05	0.251953	1906	hypothetical protein
	alr7157	6.86517e-05	0.251953	1907	putative helicase
	all7632	6.86524e-05	0.251953	1908	hypothetical protein
	all1843	6.86526e-05	0.251953	1909	hypothetical protein
	alr0647	6.86533e-05	0.251953	1910	hypothetical protein
T	all4289	6.86533e-05	0.253906	1911	hypothetical protein
	all0796	6.86545e-05	0.253906	1912	unknown protein
	alr7329	6.86545e-05	0.253906	1913	transposase
	all4946	6.86547e-05	0.253906	1914	hypothetical protein
	alr2186	6.86562e-05	0.253906	1915	iron(III) dicitrate-binding pr
	alr1198	6.86568e-05	0.253906	1916	hypothetical protein
	all3669	6.86573e-05	0.253906	1917	unknown protein
	alr0208	6.8658e-05	0.253906	1918	unknown protein
	all2088	6.86586e-05	0.253906	1919	hypothetical protein
	alr2168	6.8659e-05	0.253906	1920	transposase
	all1304	6.866e-05	0.253906	1921	sulfate permease family protei
	alr3920	6.86601e-05	0.253906	1922	two-component response regulat
	all7238	6.86604e-05	0.253906	1923	unknown protein
	all3040	6.86614e-05	0.253906	1924	hypothetical protein
	alr5156	6.86635e-05	0.253906	1925	hypothetical protein
	alr4044	6.86641e-05	0.253906	1926	heat-inducible transcriptional
	alr7559	6.86644e-05	0.253906	1927	unknown protein
T	all0513	6.86657e-05	0.255859	1928	hypothetical protein
	alr3238	6.86681e-05	0.255859	1929	unknown protein
	all3232	6.86683e-05	0.255859	1930	two-component response regulat
T	alr1245	6.86683e-05	0.257812	1931	acetylglutamate kinase
	all0808	6.86687e-05	0.257812	1932	ABC transporter, membrane span
	alr3648	6.86687e-05	0.257812	1933	heterocyst specific ABC-transp
	alr3038	6.86693e-05	0.257812	1934	hypothetical protein
	asl5015	6.86701e-05	0.257812	1935	unknown protein
	asl1518	6.86702e-05	0.257812	1936	unknown protein
	asr3708	6.86702e-05	0.257812	1937	unknown protein
	all0107	6.86718e-05	0.257812	1938	photosystem I subunit XI
	alr1874	6.86731e-05	0.257812	1939	unknown protein
	asl8561	6.86736e-05	0.257812	1940	unknown protein
	asl8081	6.86736e-05	0.257812	1941	unknown protein
	alr3300	6.86748e-05	0.257812	1942	a probable aerobic protoporphy
	alr4491	6.86748e-05	0.257812	1943	glucose-1-phosphate thymidylyl
	all4025	6.86757e-05	0.257812	1944	similar to AmpG-signal transdu
T	alr2764	6.86758e-05	0.259766	1945	glycerol dehydrogenase
	all2960	6.86758e-05	0.259766	1946	unknown protein
	alr7553	6.86758e-05	0.259766	1947	unknown protein
T	all0982	6.86798e-05	0.261719	1948	thiamin biosynthesis protein
T	all0646	6.86809e-05	0.263672	1949	hypothetical protein
	alr1563	6.86812e-05	0.263672	1950	unknown protein
	all5310	6.8682e-05	0.263672	1951	unknown protein
	all7255	6.86829e-05	0.263672	1952	zeta-carotene desaturase
	alr0583	6.86835e-05	0.263672	1953	ATP-binding protein of ABC tra
	all0853	6.86853e-05	0.263672	1954	two-component sensor histidine
	all3325	6.86856e-05	0.263672	1955	hypothetical protein
	alr4628	6.8686e-05	0.263672	1956	transposase
	all8083	6.86861e-05	0.263672	1957	hypothetical protein
	alr1514	6.86874e-05	0.263672	1958	hypothetical protein
T	alr1878	6.86899e-05	0.265625	1959	porphobilinogen deaminase
	asr7363	6.86899e-05	0.265625	1960	hypothetical protein
	asl7156	6.86899e-05	0.265625	1961	hypothetical protein
	asr4522	6.86915e-05	0.265625	1962	unknown protein
	alr0555	6.86943e-05	0.265625	1963	putative acetyltransferase
	alr5270	6.86952e-05	0.265625	1964	hypothetical protein
	all2284	6.86954e-05	0.265625	1965	sigma-B activity negative regu
	alr0428	6.86958e-05	0.265625	1966	two-component sensor histidine
	alr4448	6.86962e-05	0.265625	1967	endo-1,4-beta-xylanase
	all2006	6.86962e-05	0.265625	1968	unknown protein
	all3310	6.86967e-05	0.265625	1969	hypothetical protein
	alr3155	6.86975e-05	0.265625	1970	two-component sensor histidine
	all3459	6.86982e-05	0.265625	1971	hypothetical protein
T	all0120	6.86983e-05	0.267578	1972	protein-export membrane protei
	alr3959	6.86984e-05	0.267578	1973	unknown protein
	all7002	6.86987e-05	0.267578	1974	transposase
	all0563	6.86997e-05	0.267578	1975	general secretion pathway prot
	all1919	6.87e-05	0.267578	1976	serine/threonine kinase
	alr2154	6.87001e-05	0.267578	1977	tetracenomycin C synthesis pro
	all5116	6.87012e-05	0.267578	1978	hypothetical protein
T	all0404	6.87012e-05	0.269531	1979	hypothetical protein
	all8063	6.87012e-05	0.269531	1980	unknown protein
	all3275	6.87015e-05	0.269531	1981	two-component hybrid sensor an
	all2302	6.87028e-05	0.269531	1982	patatin-like protein
	all1987	6.87031e-05	0.269531	1983	unknown protein
	all3488	6.87044e-05	0.269531	1984	unknown protein
	all4885	6.87044e-05	0.269531	1985	hypothetical protein
T	alr3936	6.87048e-05	0.271484	1986	histidinol-phosphate aminotran
	alr3710	6.87052e-05	0.271484	1987	heterocyst specific ABC-transp
	alr1300	6.87054e-05	0.271484	1988	unknown protein
	all2415	6.87074e-05	0.271484	1989	unknown protein
	asl2455	6.87103e-05	0.271484	1990	protein secretion chaperonin
	alr3896	6.87103e-05	0.271484	1991	hypothetical protein
	asl4562	6.87103e-05	0.271484	1992	unknown protein
	all8043	6.87111e-05	0.271484	1993	unknown protein
	all5131	6.87121e-05	0.271484	1994	transcriptional regulator
T	all4506	6.87122e-05	0.273438	1995	phosphorybosilformimino-5-amin
	all3568	6.87128e-05	0.273438	1996	hypothetical protein
	alr0971	6.87133e-05	0.273438	1997	hypothetical protein
	all3520	6.87135e-05	0.273438	1998	unknown protein
	alr3222	6.87141e-05	0.273438	1999	chromosome partitioning protei
[truncated: 4,133 more rows]

## Sheet: c
Type	Gene	CGS raw score	CGS score	Rank	Description	Statistics
	Cw?4833	5.898e-05	0	1		Organism	Chrocosphaera watsoni WH8501
	Cw?3656	6.23518e-05	0	2		Total genes	6751
	Cw?5885	6.23518e-05	0	3		Ref genes	217
	Cw?1052	6.25744e-05	0	4		Total-Ref	6534
	Cw?4030	6.26932e-05	0	5		Test genes	522
	Cw?6252	6.26932e-05	0	6		Total-Ref-Test	6012
	Cw?2614	6.27426e-05	0	7		Threshold	6.95494e-05
	Cw?0688	6.29792e-05	0	8		foreign	417
	Cw?2081	6.34406e-05	0	9		foreign test	26
	Cw?6433	6.36764e-05	0	10	unknown protein [Synechocystis	%foreign	0.0650366
	Cw?3208	6.37731e-05	0	11
	Cw?2678	6.38701e-05	0	12
	Cw?2074	6.42436e-05	0	13
	Cw?2734	6.43691e-05	0	14	hypothetical protein [Nostoc p
	Cw?0941	6.44385e-05	0	15	hypothetical protein [Nostoc s
	Cw?1750	6.46124e-05	0	16
	Cw?4752	6.47572e-05	0	17
	Cw?5009	6.47572e-05	0	18
	Cw?0163	6.48121e-05	0	19	photosystem II PsbL protein [S
	Cw?2131	6.48177e-05	0	20	N-acetylgalactosamine 6-sulfat
	Cw?1814	6.51459e-05	0	21
	Cw?0889	6.51522e-05	0	22	hypothetical protein [Nostoc s
	Cw?1521	6.51927e-05	0	23	transposase [Nostoc sp. PCC 71
	Cw?3292	6.52966e-05	0	24	hypothetical protein [Nostoc p
	Cw?6615	6.53908e-05	0	25	putative IS605 family transpos
	Cw?5975	6.54458e-05	0	26	hypothetical protein [Nostoc p
	Cw?0689	6.55036e-05	0	27	hypothetical protein [Azotobac
	Cw?3122	6.55093e-05	0	28
	Cw?3412	6.55093e-05	0	29
	Cw?0497	6.56217e-05	0	30
	Cw?0144	6.57666e-05	0	31
	Cw?2987	6.57666e-05	0	32
	Cw?2200	6.58862e-05	0	33
	Cw?0550	6.59958e-05	0	34	hypothetical protein [Rhodopse
	Cw?0264	6.60031e-05	0	35
	Cw?6605	6.61571e-05	0	36
T	Cw?2505	6.62841e-05	0.00191571	37	hypothetical protein [Synechoc
	Cw?5253	6.63385e-05	0.00191571	38	ATP-binding protein of ABC tra
T	Cw?5974	6.6394e-05	0.00383142	39	photosystem I subunit VII [Syn
	Cw?4247	6.64134e-05	0.00383142	40	hypothetical protein [Trichode
	Cw?0499	6.64233e-05	0.00383142	41	ParA [Pseudomonas syringae pv.
	Cw?3707	6.64455e-05	0.00383142	42
	Cw?1301	6.65314e-05	0.00383142	43	transposase [Nostoc sp. PCC 71
	Cw?0143	6.66e-05	0.00383142	44	photosystem II CP43 protein [S
	Cw?0639	6.66324e-05	0.00383142	45	photosystem II reaction center
	Cw?3202	6.66527e-05	0.00383142	46	Bacterial nucleoid DNA-binding
	Cw?2108	6.66839e-05	0.00383142	47
	Cw?5254	6.66921e-05	0.00383142	48	hypothetical protein [Trichode
	Cw?0152	6.67297e-05	0.00383142	49	reverse transcriptase homolog
	Cw?1218	6.67531e-05	0.00383142	50	hypothetical protein [Nostoc p
	Cw?1468	6.67531e-05	0.00383142	51
	Cw?2584	6.67531e-05	0.00383142	52
	Cw?2927	6.67531e-05	0.00383142	53	hypothetical protein [Trichode
	Cw?5164	6.67902e-05	0.00383142	54	hypothetical protein [Nostoc s
	Cw?4251	6.68015e-05	0.00383142	55	hypothetical protein [Trichode
	Cw?1659	6.68047e-05	0.00383142	56	hypothetical protein [Nostoc s
	Cw?0663	6.68139e-05	0.00383142	57	hypothetical protein [Trichode
	Cw?1563	6.68319e-05	0.00383142	58	unknown protein [Synechocystis
	Cw?4114	6.68603e-05	0.00383142	59	photosystem II PsbT protein [S
	Cw?2746	6.68998e-05	0.00383142	60	reverse transcriptase homolog
T	Cw?2079	6.69061e-05	0.00574713	61	unknown protein [Synechocystis
	Cw?3461	6.69095e-05	0.00574713	62
	Cw?1810	6.69784e-05	0.00574713	63	TnpB [Helicobacter pylori]
	Cw?0092	6.70256e-05	0.00574713	64
	Cw?1764	6.70364e-05	0.00574713	65
	Cw?6638	6.70375e-05	0.00574713	66	hypothetical protein [Chlorofl
	Cw?6473	6.7082e-05	0.00574713	67
	Cw?3234	6.71346e-05	0.00574713	68
	Cw?2920	6.71442e-05	0.00574713	69	unknown protein [Synechocystis
	Cw?4058	6.71574e-05	0.00574713	70	putative neutral protease [Ana
	Cw?5141	6.71677e-05	0.00574713	71
	Cw?3582	6.71933e-05	0.00574713	72	hypothetical protein [Nostoc p
	Cw?3650	6.72431e-05	0.00574713	73	unknown protein [Synechocystis
	Cw?0408	6.7255e-05	0.00574713	74	First ORF in transposon ISC190
T	Cw?2194	6.72591e-05	0.00766284	75	hypothetical protein [Nostoc p
	Cw?5579	6.72757e-05	0.00766284	76
	Cw?3551	6.72964e-05	0.00766284	77
	Cw?4843	6.73141e-05	0.00766284	78	hypothetical protein [Nostoc p
	Cw?2362	6.73391e-05	0.00766284	79
	Cw?2175	6.74079e-05	0.00766284	80	hypothetical protein [Nostoc p
	Cw?4648	6.74243e-05	0.00766284	81	reverse transcriptase homolog
	Cw?0093	6.74558e-05	0.00766284	82	threonyl-tRNA synthetase [Nost
	Cw?0994	6.74558e-05	0.00766284	83
	Cw?5778	6.74558e-05	0.00766284	84
	Cw?0883	6.74584e-05	0.00766284	85	hypothetical protein [Nostoc s
	Cw?2706	6.74867e-05	0.00766284	86
	Cw?5920	6.74915e-05	0.00766284	87	transposase [Nostoc sp. PCC 71
	Cw?1336	6.74976e-05	0.00766284	88	blr5430 [Bradyrhizobium japoni
	Cw?6277	6.74983e-05	0.00766284	89	microcystin dependent protein
	Cw?0025	6.7502e-05	0.00766284	90	hypothetical protein [Trichode
T	Cw?2462	6.75173e-05	0.00957854	91	hypothetical protein [Trichode
	Cw?5376	6.75405e-05	0.00957854	92
	Cw?6540	6.75883e-05	0.00957854	93	ammonium transporter [Nostoc s
	Cw?5591	6.76457e-05	0.00957854	94
	Cw?0692	6.76626e-05	0.00957854	95
	Cw?6703	6.76708e-05	0.00957854	96
	Cw?1388	6.77175e-05	0.00957854	97	PksE [Streptomyces kaniharaens
	Cw?2616	6.77335e-05	0.00957854	98
	Cw?2587	6.77396e-05	0.00957854	99
	Cw?0681	6.77449e-05	0.00957854	100
	Cw?5007	6.77494e-05	0.00957854	101
	Cw?0341	6.77653e-05	0.00957854	102
	Cw?0520	6.77653e-05	0.00957854	103
	Cw?0336	6.77982e-05	0.00957854	104	general secretion pathway prot
	Cw?5873	6.7861e-05	0.00957854	105	unknown protein [Nostoc sp. PC
	Cw?0140	6.78633e-05	0.00957854	106	hypothetical protein 2 - Calot
	Cw?3015	6.78694e-05	0.00957854	107	CheA like protein [Synechocyst
	Cw?5688	6.78772e-05	0.00957854	108
	Cw?3284	6.7924e-05	0.00957854	109	unknown protein [Synechococcus
	Cw?6214	6.79381e-05	0.00957854	110	hypothetical protein [Nostoc s
	Cw?5891	6.79451e-05	0.00957854	111	Uncharacterized conserved prot
	Cw?2163	6.79552e-05	0.00957854	112
	Cw?3243	6.79552e-05	0.00957854	113
	Cw?2042	6.79668e-05	0.00957854	114	pyruvate kinase [Synechocystis
	Cw?3171	6.79668e-05	0.00957854	115
	Cw?5684	6.79668e-05	0.00957854	116	ORF2, intron contained [Caloth
	Cw?3644	6.79805e-05	0.00957854	117
	Cw?6404	6.79805e-05	0.00957854	118
	Cw?6391	6.79805e-05	0.00957854	119
	Cw?3181	6.79884e-05	0.00957854	120
	Cw?1878	6.8019e-05	0.00957854	121	hypothetical protein [Synechoc
	Cw?2414	6.80215e-05	0.00957854	122	unknown protein [Synechocystis
	Cw?1651	6.80238e-05	0.00957854	123	hypothetical protein [Trichode
	Cw?1141	6.80341e-05	0.00957854	124	transposase [Nostoc sp. PCC 71
	Cw?2778	6.80665e-05	0.00957854	125
	Cw?0717	6.80809e-05	0.00957854	126
	Cw?2658	6.80809e-05	0.00957854	127
	Cw?4513	6.80809e-05	0.00957854	128
	Cw?5629	6.80809e-05	0.00957854	129
	Cw?5724	6.80959e-05	0.00957854	130	hypothetical protein [Trichode
	Cw?0741	6.80972e-05	0.00957854	131
T	Cw?0857	6.81037e-05	0.0114943	132	hypothetical protein [Synechoc
	Cw?5002	6.81037e-05	0.0114943	133
	Cw?1140	6.81068e-05	0.0114943	134
	Cw?3740	6.81154e-05	0.0114943	135	ORF2, intron contained [Caloth
	Cw?5481	6.81342e-05	0.0114943	136	hypothetical protein [Synechoc
	Cw?6697	6.81597e-05	0.0114943	137	DNA repair helicase [Nostoc sp
	Cw?4306	6.81666e-05	0.0114943	138	allophycocyanin beta subunit [
	Cw?5718	6.81691e-05	0.0114943	139	PHYCOBILISOME 27.9 KD LINKER P
	Cw?4233	6.8186e-05	0.0114943	140	ORF_ID:tlr0129~hypothetical pr
	Cw?3211	6.81878e-05	0.0114943	141
	Cw?0086	6.81915e-05	0.0114943	142
	Cw?0296	6.81915e-05	0.0114943	143
	Cw?0334	6.81915e-05	0.0114943	144
	Cw?0480	6.81915e-05	0.0114943	145
	Cw?2470	6.81915e-05	0.0114943	146
	Cw?3805	6.81915e-05	0.0114943	147
	Cw?2956	6.82057e-05	0.0114943	148	hypothetical protein [Nostoc p
	Cw?3342	6.82098e-05	0.0114943	149	ORF2, intron contained [Caloth
	Cw?1684	6.82116e-05	0.0114943	150
	Cw?3496	6.82202e-05	0.0114943	151
	Cw?5069	6.82202e-05	0.0114943	152
	Cw?0401	6.82244e-05	0.0114943	153	transposase [Nostoc sp. PCC 71
	Cw?6593	6.82404e-05	0.0114943	154	hypothetical protein [Nostoc s
	Cw?1802	6.82588e-05	0.0114943	155
	Cw?1862	6.82745e-05	0.0114943	156	ORF2, intron contained [Caloth
	Cw?2276	6.82869e-05	0.0114943	157	Putative 50S ribosomal protein
	Cw?1400	6.82995e-05	0.0114943	158	hypothetical protein [Nostoc p
	Cw?1244	6.83055e-05	0.0114943	159
	Cw?3166	6.83055e-05	0.0114943	160	unknown protein [Nostoc sp. PC
	Cw?3856	6.83055e-05	0.0114943	161
	Cw?0490	6.83104e-05	0.0114943	162
	Cw?6053	6.83148e-05	0.0114943	163	hypothetical protein [Trichode
	Cw?3124	6.83188e-05	0.0114943	164
	Cw?3315	6.83311e-05	0.0114943	165	RNA-binding protein [Nostoc sp
	Cw?1452	6.83552e-05	0.0114943	166	hypothetical protein [Nostoc p
	Cw?5067	6.83651e-05	0.0114943	167	ORF2, intron contained [Caloth
	Cw?1912	6.83821e-05	0.0114943	168	ORF2, intron contained [Caloth
	Cw?3429	6.83922e-05	0.0114943	169	Chain B, Crystal Structure Of
	Cw?4473	6.83947e-05	0.0114943	170
	Cw?5305	6.83973e-05	0.0114943	171	hypothetical protein [Nostoc p
	Cw?5845	6.83973e-05	0.0114943	172
	Cw?1634	6.84036e-05	0.0114943	173	transposase [Nostoc sp. PCC 71
	Cw?1919	6.84143e-05	0.0114943	174	hypothetical protein [Nostoc s
	Cw?1641	6.8416e-05	0.0114943	175	HTH_MERR, helix_turn_helix, me
	Cw?6274	6.84298e-05	0.0114943	176	hypothetical protein YPMT1.24c
	Cw?0132	6.84334e-05	0.0114943	177
	Cw?4287	6.84513e-05	0.0114943	178
	Cw?4041	6.84583e-05	0.0114943	179	hypothetical protein [Nostoc p
	Cw?3056	6.84728e-05	0.0114943	180	hypothetical protein [Desulfit
	Cw?5976	6.84781e-05	0.0114943	181	transposase [Nostoc sp. PCC 71
	Cw?3880	6.84829e-05	0.0114943	182
	Cw?4528	6.84889e-05	0.0114943	183
	Cw?1453	6.84933e-05	0.0114943	184	hypothetical protein [Trichode
	Cw?3908	6.84933e-05	0.0114943	185
T	Cw?2998	6.8495e-05	0.01341	186	hypothetical protein [Synechoc
	Cw?2934	6.84985e-05	0.01341	187	reverse transcriptase homolog
	Cw?1575	6.85047e-05	0.01341	188
	Cw?3109	6.85047e-05	0.01341	189
	Cw?5293	6.85353e-05	0.01341	190	carbon dioxide concentrating m
	Cw?1579	6.85442e-05	0.01341	191
T	Cw?0142	6.85542e-05	0.0153257	192	photosystem II D2 protein [Syn
	Cw?2433	6.85806e-05	0.0153257	193	unknown protein [Synechocystis
	Cw?4411	6.85893e-05	0.0153257	194	ORF_ID:all8020~similar to 8R-l
	Cw?5428	6.85904e-05	0.0153257	195	acetohydroxy acid synthase [Sy
	Cw?0470	6.85962e-05	0.0153257	196
	Cw?0627	6.85962e-05	0.0153257	197
	Cw?1347	6.85962e-05	0.0153257	198
	Cw?1522	6.85962e-05	0.0153257	199
	Cw?2212	6.85962e-05	0.0153257	200
	Cw?0501	6.8598e-05	0.0153257	201	hypothetical protein [Synechoc
	Cw?3488	6.86008e-05	0.0153257	202	reverse transcriptase homolog
	Cw?1378	6.86055e-05	0.0153257	203	hypothetical protein [Nostoc p
	Cw?0766	6.86119e-05	0.0153257	204	integrase/recombinase [Nostoc
	Cw?0009	6.86177e-05	0.0153257	205
	Cw?3169	6.86177e-05	0.0153257	206
	Cw?4751	6.86177e-05	0.0153257	207
	Cw?0067	6.8622e-05	0.0153257	208
	Cw?2546	6.86239e-05	0.0153257	209	integrase-recombinase protein
	Cw?0209	6.8634e-05	0.0153257	210	integrase/resolvase recombinas
	Cw?5436	6.86364e-05	0.0153257	211	ORF_ID:alr8560~reverse transcr
	Cw?5294	6.86372e-05	0.0153257	212	Carbon dioxide concentrating m
	Cw?5503	6.86434e-05	0.0153257	213
	Cw?1688	6.86469e-05	0.0153257	214	hypothetical protein [Prochlor
	Cw?0510	6.86604e-05	0.0153257	215	hypothetical protein [Synechoc
	Cw?0950	6.86604e-05	0.0153257	216	hypothetical protein [Nostoc p
	Cw?1142	6.86604e-05	0.0153257	217	transposase [Nostoc sp. PCC 71
	Cw?2099	6.86604e-05	0.0153257	218
	Cw?4894	6.86604e-05	0.0153257	219
	Cw?5590	6.86604e-05	0.0153257	220	putative immediate early prote
	Cw?3037	6.86827e-05	0.0153257	221	unknown protein [Synechocystis
	Cw?3110	6.86873e-05	0.0153257	222	reverse transcriptase homolog
	Cw?1932	6.86875e-05	0.0153257	223	hypothetical protein [Trichode
	Cw?5086	6.86892e-05	0.0153257	224	reverse transcriptase homolog
	Cw?0505	6.86908e-05	0.0153257	225	NADH dehydrogenase subunit L [
	Cw?4745	6.86925e-05	0.0153257	226	transposase [Nostoc sp. PCC 71
	Cw?4559	6.86941e-05	0.0153257	227
	Cw?4045	6.87029e-05	0.0153257	228	hypothetical protein [Streptom
	Cw?2791	6.87162e-05	0.0153257	229	transposase [Nostoc sp. PCC 71
	Cw?0316	6.87252e-05	0.0153257	230	unknown protein [Synechocystis
	Cw?5198	6.8732e-05	0.0153257	231	hypothetical protein [Rhodobac
	Cw?2763	6.87359e-05	0.0153257	232
	Cw?6154	6.87359e-05	0.0153257	233
	Cw?0658	6.87378e-05	0.0153257	234	hypothetical protein [Trichode
	Cw?0953	6.87565e-05	0.0153257	235	sporulation protein; SpoIID [S
	Cw?4657	6.87586e-05	0.0153257	236
	Cw?1054	6.87678e-05	0.0153257	237
	Cw?0677	6.87742e-05	0.0153257	238
	Cw?4537	6.87742e-05	0.0153257	239	hypothetical protein [Chlorofl
	Cw?5983	6.87854e-05	0.0153257	240	transposase [Nostoc sp. PCC 71
	Cw?3792	6.87889e-05	0.0153257	241	hypothetical protein [Synechoc
	Cw?1357	6.87927e-05	0.0153257	242
	Cw?2373	6.87927e-05	0.0153257	243
	Cw?6316	6.87927e-05	0.0153257	244
	Cw?0493	6.87936e-05	0.0153257	245	unknown [Acinetobacter sp. SUN
	Cw?6089	6.87966e-05	0.0153257	246	hypothetical protein [Nostoc p
	Cw?2649	6.88155e-05	0.0153257	247	ORF_ID:tlr1489~putative transp
	Cw?1086	6.88262e-05	0.0153257	248
	Cw?3512	6.88262e-05	0.0153257	249
	Cw?6230	6.88262e-05	0.0153257	250
T	Cw?5171	6.88313e-05	0.0172414	251	unknown protein [Synechocystis
	Cw?3297	6.88335e-05	0.0172414	252	reverse transcriptase homolog
	Cw?0690	6.88464e-05	0.0172414	253	CONSERVED HYPOTHETICAL PROTEIN
	Cw?3687	6.88629e-05	0.0172414	254	photosystem II protein Y [Nost
	Cw?3475	6.88652e-05	0.0172414	255	unknown protein [Synechocystis
	Cw?2824	6.88682e-05	0.0172414	256	transposase [Nostoc sp. PCC 71
	Cw?3819	6.88738e-05	0.0172414	257	Nitrogenase molybdenum-iron pr
	Cw?1642	6.88789e-05	0.0172414	258	ClpC protease [Spinacia olerac
	Cw?2835	6.88799e-05	0.0172414	259	hypothetical protein [Trichode
	Cw?3285	6.88826e-05	0.0172414	260
	Cw?2727	6.88862e-05	0.0172414	261	vanadium-dependent bromoperoxi
	Cw?6275	6.88874e-05	0.0172414	262
	Cw?1742	6.88881e-05	0.0172414	263
	Cw?5624	6.88881e-05	0.0172414	264
	Cw?6574	6.88956e-05	0.0172414	265	hypothetical protein [Nostoc p
	Cw?5444	6.88988e-05	0.0172414	266
	Cw?4853	6.89e-05	0.0172414	267	hypothetical protein [Synechoc
	Cw?1223	6.89065e-05	0.0172414	268	Photosystem I P700 chlorophyll
	Cw?2599	6.89065e-05	0.0172414	269	unknown protein [Synechocystis
T	Cw?6486	6.89156e-05	0.0191571	270	hypothetical protein [Synechoc
	Cw?4348	6.89249e-05	0.0191571	271	transposase [Nostoc sp. PCC 71
	Cw?5150	6.89268e-05	0.0191571	272	hypothetical protein [Prochlor
	Cw?3534	6.89285e-05	0.0191571	273
	Cw?1726	6.89314e-05	0.0191571	274
	Cw?2836	6.89314e-05	0.0191571	275	C-phycoerythrin alpha chain gi
	Cw?2385	6.89476e-05	0.0191571	276	hypothetical protein [Nostoc p
	Cw?0127	6.89538e-05	0.0191571	277
	Cw?0581	6.89538e-05	0.0191571	278
	Cw?1966	6.89565e-05	0.0191571	279	hypothetical protein [Geobacte
	Cw?0172	6.89571e-05	0.0191571	280	hypothetical protein [Nostoc p
	Cw?4305	6.8963e-05	0.0191571	281	ALLOPHYCOCYANIN ALPHA CHAIN gi
	Cw?0687	6.89655e-05	0.0191571	282
	Cw?3809	6.89674e-05	0.0191571	283	unknown protein [Synechocystis
	Cw?2371	6.89801e-05	0.0191571	284
T	Cw?1885	6.8985e-05	0.0210728	285	chorismate mutase [Synechocyst
T	Cw?2158	6.8985e-05	0.0229885	286	50S ribosomal protein L33 [Nos
T	Cw?4915	6.8985e-05	0.0249042	287	Photosystem I reaction center
	Cw?1189	6.89921e-05	0.0249042	288
	Cw?2021	6.89921e-05	0.0249042	289
	Cw?5261	6.89947e-05	0.0249042	290	unknown protein [Synechocystis
T	Cw?5413	6.89988e-05	0.0268199	291	N-acyl-L-amino acid amidohydro
	Cw?4432	6.90005e-05	0.0268199	292
	Cw?0597	6.90092e-05	0.0268199	293
	Cw?5395	6.90348e-05	0.0268199	294	group 3 sigma 37-type sigma fa
	Cw?5288	6.90439e-05	0.0268199	295	cysteinyl-tRNA synthetase [Nos
	Cw?3200	6.90466e-05	0.0268199	296	hypothetical protein [Synechoc
	Cw?2334	6.90502e-05	0.0268199	297
	Cw?5526	6.90502e-05	0.0268199	298	hypothetical protein [Nostoc p
	Cw?5948	6.90619e-05	0.0268199	299
	Cw?3914	6.90659e-05	0.0268199	300	unknown protein [Synechocystis
	Cw?1548	6.90748e-05	0.0268199	301
	Cw?0451	6.90765e-05	0.0268199	302
	Cw?4589	6.90771e-05	0.0268199	303
	Cw?1571	6.90847e-05	0.0268199	304	OmpR subfamily [Synechocystis
	Cw?5717	6.90905e-05	0.0268199	305	hypothetical protein [Trichode
	Cw?6185	6.90922e-05	0.0268199	306	hypothetical protein [Magnetoc
	Cw?3836	6.90997e-05	0.0268199	307	similar to kinesin light chain
	Cw?0224	6.91002e-05	0.0268199	308
	Cw?5347	6.91091e-05	0.0268199	309
T	Cw?6528	6.91126e-05	0.0287356	310	hypothetical protein [Trichode
	Cw?3577	6.91192e-05	0.0287356	311	probable acylphosphatase [Nost
	Cw?2030	6.91212e-05	0.0287356	312
	Cw?4567	6.91274e-05	0.0287356	313
	Cw?4115	6.91286e-05	0.0287356	314	hypothetical protein [Synechoc
	Cw?3021	6.91317e-05	0.0287356	315	unknown protein [Synechocystis
	Cw?5987	6.91432e-05	0.0287356	316	general secretion pathway prot
	Cw?6696	6.91436e-05	0.0287356	317	unknown protein [Nostoc sp. PC
	Cw?1020	6.91554e-05	0.0287356	318	unknown protein [Synechocystis
	Cw?4416	6.91594e-05	0.0287356	319
	Cw?1460	6.91622e-05	0.0287356	320	similar to S-layer-RTX protein
	Cw?1045	6.91679e-05	0.0287356	321	hypothetical protein 2 - Calot
	Cw?5362	6.91776e-05	0.0287356	322
	Cw?2922	6.91803e-05	0.0287356	323	hypothetical protein [Synechoc
	Cw?5329	6.91829e-05	0.0287356	324	unknown protein [Mesorhizobium
	Cw?4814	6.91854e-05	0.0287356	325	hypothetical protein [Trichode
	Cw?4098	6.91987e-05	0.0287356	326
	Cw?0278	6.92067e-05	0.0287356	327	reverse transcriptase homolog
	Cw?0801	6.92109e-05	0.0287356	328
	Cw?6182	6.92109e-05	0.0287356	329	unknown protein [Nostoc sp. PC
T	Cw?3229	6.92262e-05	0.0306513	330	ferredoxin-sulfite reductase [
	Cw?1969	6.92351e-05	0.0306513	331	chromosome partitioning protei
	Cw?4026	6.92361e-05	0.0306513	332	hypothetical protein 2 - Calot
	Cw?2473	6.92373e-05	0.0306513	333	unknown protein [Synechocystis
	Cw?6591	6.92373e-05	0.0306513	334	transposase [Nostoc sp. PCC 71
	Cw?0101	6.92408e-05	0.0306513	335	hypothetical protein [Rhodobac
T	Cw?6239	6.92455e-05	0.032567	336	NADH dehydrogenase subunit G [
	Cw?4884	6.92501e-05	0.032567	337	ORF2, intron contained [Caloth
	Cw?6096	6.92529e-05	0.032567	338	hypothetical protein [Nostoc p
	Cw?6458	6.92529e-05	0.032567	339	hypothetical protein [Nostoc p
	Cw?2242	6.92544e-05	0.032567	340	transcriptional regulator metE
	Cw?4070	6.92626e-05	0.032567	341	conserved hypothetical protein
	Cw?0353	6.92669e-05	0.032567	342	FauI DNA methyltransferase [Fl
	Cw?4191	6.92699e-05	0.032567	343	U5 snRNP spliceosome subunit
	Cw?1633	6.92723e-05	0.032567	344	transposase [Nostoc sp. PCC 71
T	Cw?4245	6.92802e-05	0.0344828	345	hypothetical protein [Trichode
T	Cw?3533	6.92804e-05	0.0363985	346	6-phosphogluconate dehydrogena
	Cw?0878	6.92831e-05	0.0363985	347
T	Cw?1222	6.92903e-05	0.0383142	348	Photosystem I P700 chlorophyll
	Cw?1413	6.92978e-05	0.0383142	349	unknown protein [Nostoc sp. PC
	Cw?3473	6.93e-05	0.0383142	350	transposase [Nostoc sp. PCC 71
	Cw?4118	6.9301e-05	0.0383142	351
	Cw?0051	6.93063e-05	0.0383142	352	hypothetical protein [Nostoc p
	Cw?3411	6.93125e-05	0.0383142	353	unknown protein [Synechocystis
	Cw?2415	6.93206e-05	0.0383142	354	eukariotic protein kinase [Syn
	Cw?4288	6.93218e-05	0.0383142	355	ORF2, intron contained [Caloth
	Cw?6453	6.93256e-05	0.0383142	356	two-component response regulat
	Cw?0656	6.93275e-05	0.0383142	357	unknown [Acinetobacter sp. SUN
	Cw?0039	6.93313e-05	0.0383142	358	unknown protein [Synechocystis
	Cw?2234	6.93447e-05	0.0383142	359	reverse transcriptase homolog
	Cw?4027	6.93539e-05	0.0383142	360	unknown protein [Synechocystis
	Cw?4358	6.93539e-05	0.0383142	361	hypothetical protein [Nostoc s
	Cw?4716	6.93539e-05	0.0383142	362
	Cw?2876	6.937e-05	0.0383142	363
T	Cw?2714	6.93735e-05	0.0402299	364	ribulose bisphosphate carboxyl
	Cw?2916	6.93756e-05	0.0402299	365
	Cw?3102	6.93818e-05	0.0402299	366	unknown protein [Synechocystis
T	Cw?2722	6.9382e-05	0.0421456	367	hypothetical protein [Trichode
	Cw?1426	6.93925e-05	0.0421456	368
	Cw?3443	6.93943e-05	0.0421456	369	hypothetical protein [Synechoc
	Cw?6698	6.93948e-05	0.0421456	370
	Cw?1597	6.93986e-05	0.0421456	371
	Cw?4684	6.93986e-05	0.0421456	372
	Cw?5295	6.94003e-05	0.0421456	373	carbon dioxide concentrating m
	Cw?1888	6.9404e-05	0.0421456	374	reverse transcriptase homolog
	Cw?3478	6.94071e-05	0.0421456	375	hypothetical protein [Nostoc p
	Cw?4938	6.94107e-05	0.0421456	376
	Cw?4281	6.94144e-05	0.0421456	377
	Cw?0467	6.9419e-05	0.0421456	378	unknown protein [Synechocystis
	Cw?3974	6.9422e-05	0.0421456	379
	Cw?1856	6.9437e-05	0.0421456	380	hypothetical protein [Nostoc p
	Cw?0149	6.94398e-05	0.0421456	381
	Cw?2644	6.94404e-05	0.0421456	382
	Cw?5019	6.94404e-05	0.0421456	383
	Cw?2656	6.94481e-05	0.0421456	384	Plastocyanin precursor gi|8369
	Cw?3190	6.94496e-05	0.0421456	385
	Cw?4037	6.9452e-05	0.0421456	386	Vegetative cell wall protein g
	Cw?6241	6.94553e-05	0.0421456	387	transposase [Nostoc sp. PCC 71
	Cw?3474	6.94574e-05	0.0421456	388
	Cw?4328	6.94574e-05	0.0421456	389	ORF_ID:tll1020~unknown protein
	Cw?4019	6.94599e-05	0.0421456	390
	Cw?5409	6.94599e-05	0.0421456	391	ORF_ID:tlr1091~unknown protein
T	Cw?1298	6.9467e-05	0.0440613	392	unknown protein [Synechocystis
	Cw?1067	6.94687e-05	0.0440613	393
	Cw?6479	6.94719e-05	0.0440613	394	hypothetical protein [Trichode
	Cw?4785	6.94738e-05	0.0440613	395
T	Cw?1112	6.94761e-05	0.045977	396	thiamine monophosphate kinase
	Cw?4978	6.94777e-05	0.045977	397	unknown protein [Synechocystis
T	Cw?2006	6.94812e-05	0.0478927	398	hypothetical protein [Nostoc s
	Cw?5919	6.94891e-05	0.0478927	399	transposase [Nostoc sp. PCC 71
	Cw?5500	6.94912e-05	0.0478927	400
	Cw?2141	6.95035e-05	0.0478927	401	2nd component required for Lla
	Cw?2759	6.95062e-05	0.0478927	402	reverse transcriptase homolog
	Cw?5381	6.95069e-05	0.0478927	403	reverse transcriptase homolog
	Cw?3591	6.95105e-05	0.0478927	404	unknown protein [Synechococcus
	Cw?5871	6.95121e-05	0.0478927	405	hypothetical protein [Nostoc p
	Cw?4246	6.95247e-05	0.0478927	406	ORF_ID:tlr1091~unknown protein
	Cw?1418	6.95322e-05	0.0478927	407
	Cw?2755	6.95322e-05	0.0478927	408
	Cw?2784	6.95322e-05	0.0478927	409
	Cw?3114	6.95322e-05	0.0478927	410
	Cw?3676	6.95322e-05	0.0478927	411
	Cw?5576	6.95322e-05	0.0478927	412
T	Cw?0164	6.9538e-05	0.0498084	413	photosystem II PsbJ protein [S
	Cw?0897	6.9538e-05	0.0498084	414
	Cw?1335	6.95398e-05	0.0498084	415	blr5440 [Bradyrhizobium japoni
	Cw?5538	6.95442e-05	0.0498084	416
	Cw?5767	6.95455e-05	0.0498084	417	cadmium efflux system accessor
T	Cw?1423	6.95494e-05	0.0517241	418	Photosystem Q(B) protein (32 k
	Cw?0069	6.95496e-05	0.0517241	419	unknown protein [Synechococcus
	Cw?0024	6.95579e-05	0.0517241	420	hypothetical protein [Trichode
	Cw?4088	6.95579e-05	0.0517241	421
	Cw?5322	6.95579e-05	0.0517241	422
	Cw?5898	6.95579e-05	0.0517241	423	unknown protein [Synechocystis
	Cw?0921	6.95647e-05	0.0517241	424
	Cw?1329	6.95658e-05	0.0517241	425	transketolase [Bradyrhizobium
	Cw?2304	6.9569e-05	0.0517241	426
	Cw?0996	6.95695e-05	0.0517241	427	hypothetical protein [Desulfit
T	Cw?2246	6.95702e-05	0.0536398	428	unknown protein [Synechocystis
	Cw?5237	6.95758e-05	0.0536398	429
	Cw?4220	6.95879e-05	0.0536398	430	unknown protein [Synechocystis
	Cw?0985	6.95907e-05	0.0536398	431	ORF_ID:tll1269~hypothetical pr
	Cw?3863	6.9616e-05	0.0536398	432	transposase [Nostoc sp. PCC 71
	Cw?6351	6.96176e-05	0.0536398	433	hypothetical protein [Nostoc p
	Cw?0894	6.96232e-05	0.0536398	434	unknown protein [Synechocystis
	Cw?5371	6.96232e-05	0.0536398	435	unknown protein [Synechocystis
	Cw?3815	6.96283e-05	0.0536398	436	nitrogenase [Cyanothece sp. PC
	Cw?3118	6.96295e-05	0.0536398	437	ORF_ID:alr8560~reverse transcr
	Cw?2578	6.96299e-05	0.0536398	438	transposase [Nostoc sp. PCC 71
	Cw?4789	6.96324e-05	0.0536398	439	carboxyl-terminal protease [Sy
	Cw?3564	6.96325e-05	0.0536398	440	hypothetical protein [Nostoc p
	Cw?3132	6.96378e-05	0.0536398	441	ORF_ID:alr8560~reverse transcr
	Cw?0421	6.96402e-05	0.0536398	442	hypothetical protein [Nostoc p
	Cw?1132	6.96402e-05	0.0536398	443
T	Cw?4428	6.96421e-05	0.0555556	444	unknown protein [Synechocystis
	Cw?1624	6.96447e-05	0.0555556	445	transposase [Nostoc sp. PCC 71
T	Cw?0729	6.96461e-05	0.0574713	446	NADH dehydrogenase subunit C [
	Cw?5049	6.96467e-05	0.0574713	447	N-acetylmuramoyl-L-alanine ami
	Cw?6735	6.9649e-05	0.0574713	448	reverse transcriptase homolog
	Cw?1208	6.96554e-05	0.0574713	449
	Cw?1302	6.96554e-05	0.0574713	450
	Cw?4548	6.96554e-05	0.0574713	451
	Cw?2696	6.96637e-05	0.0574713	452	unknown protein [Synechocystis
T	Cw?1283	6.96652e-05	0.059387	453	pyruvate dehydrogenase E1 comp
	Cw?1225	6.96691e-05	0.059387	454
	Cw?6530	6.96738e-05	0.059387	455	hypothetical protein [Nostoc p
	Cw?0611	6.96755e-05	0.059387	456	hypothetical protein [Magnetos
	Cw?6149	6.96755e-05	0.059387	457	rare lipoprotein A [Synechocys
	Cw?2822	6.96851e-05	0.059387	458	hypothetical protein [Nostoc p
	Cw?1537	6.96873e-05	0.059387	459
	Cw?3737	6.96873e-05	0.059387	460
	Cw?3793	6.96873e-05	0.059387	461
	Cw?1959	6.96888e-05	0.059387	462	unknown [Trichodesmium sp. IMS
	Cw?4725	6.96916e-05	0.059387	463	Chain A, Vanadium Bromoperoxid
T	Cw?6660	6.96922e-05	0.0613027	464	hypothetical protein [Nostoc s
	Cw?5135	6.9698e-05	0.0613027	465	ORF_ID:tll0222~putative transp
	Cw?5598	6.97e-05	0.0613027	466	hypothetical protein [Nostoc p
	Cw?5984	6.97032e-05	0.0613027	467	hypothetical protein [Nostoc p
	Cw?5185	6.97038e-05	0.0613027	468	ORF2, intron contained [Caloth
	Cw?4225	6.97111e-05	0.0613027	469	chitinase (EC 3.2.1.14) precur
	Cw?0011	6.97126e-05	0.0613027	470
	Cw?0050	6.97126e-05	0.0613027	471
	Cw?0210	6.97126e-05	0.0613027	472
	Cw?0279	6.97126e-05	0.0613027	473
	Cw?0575	6.97126e-05	0.0613027	474
	Cw?0579	6.97126e-05	0.0613027	475
	Cw?0759	6.97126e-05	0.0613027	476
	Cw?0800	6.97126e-05	0.0613027	477
	Cw?0912	6.97126e-05	0.0613027	478
	Cw?1170	6.97126e-05	0.0613027	479
	Cw?1198	6.97126e-05	0.0613027	480
	Cw?1248	6.97126e-05	0.0613027	481
	Cw?1280	6.97126e-05	0.0613027	482
	Cw?1527	6.97126e-05	0.0613027	483
	Cw?1604	6.97126e-05	0.0613027	484
	Cw?1790	6.97126e-05	0.0613027	485
	Cw?2025	6.97126e-05	0.0613027	486
	Cw?2367	6.97126e-05	0.0613027	487
	Cw?2374	6.97126e-05	0.0613027	488
	Cw?2657	6.97126e-05	0.0613027	489
	Cw?2785	6.97126e-05	0.0613027	490
	Cw?2844	6.97126e-05	0.0613027	491
	Cw?2871	6.97126e-05	0.0613027	492
	Cw?3051	6.97126e-05	0.0613027	493
	Cw?3715	6.97126e-05	0.0613027	494
	Cw?3869	6.97126e-05	0.0613027	495
	Cw?4443	6.97126e-05	0.0613027	496
	Cw?4369	6.97126e-05	0.0613027	497
	Cw?4615	6.97126e-05	0.0613027	498
	Cw?4708	6.97126e-05	0.0613027	499
	Cw?4811	6.97126e-05	0.0613027	500
	Cw?5098	6.97126e-05	0.0613027	501
	Cw?5078	6.97126e-05	0.0613027	502
	Cw?5057	6.97126e-05	0.0613027	503
	Cw?5314	6.97126e-05	0.0613027	504
	Cw?5897	6.97126e-05	0.0613027	505
	Cw?5895	6.97126e-05	0.0613027	506
	Cw?5878	6.97126e-05	0.0613027	507
	Cw?5792	6.97126e-05	0.0613027	508
	Cw?5480	6.97126e-05	0.0613027	509
	Cw?5615	6.97126e-05	0.0613027	510
	Cw?6740	6.97126e-05	0.0613027	511
	Cw?6693	6.97126e-05	0.0613027	512
	Cw?6665	6.97126e-05	0.0613027	513
	Cw?6119	6.97126e-05	0.0613027	514
	Cw?6231	6.97126e-05	0.0613027	515
	Cw?0871	6.97157e-05	0.0613027	516	lipoprotein; NlpD [Synechocyst
	Cw?4335	6.97181e-05	0.0613027	517	ORF_ID:tlr2302~probable ferred
	Cw?0524	6.97213e-05	0.0613027	518	hypothetical protein [Trichode
	Cw?6629	6.97246e-05	0.0613027	519	4-hydroxybenzoate polyprenyltr
	Cw?5652	6.97288e-05	0.0613027	520
	Cw?0346	6.97305e-05	0.0613027	521
	Cw?0706	6.97305e-05	0.0613027	522
	Cw?1046	6.97322e-05	0.0613027	523	hypothetical protein 2 - Calot
	Cw?1389	6.97346e-05	0.0613027	524	PksE [Micromonospora sp. 046/E
	Cw?6706	6.97368e-05	0.0613027	525	unknown protein [Nostoc sp. PC
T	Cw?0991	6.97453e-05	0.0632184	526	plastoquinol--plastocyanin red
	Cw?3293	6.97482e-05	0.0632184	527	unknown protein [Synechocystis
	Cw?0459	6.97502e-05	0.0632184	528
	Cw?0231	6.97534e-05	0.0632184	529	putative glycosyltransferase [
	Cw?3745	6.9754e-05	0.0632184	530
	Cw?3917	6.97549e-05	0.0632184	531	hypothetical protein [Nostoc p
	Cw?4189	6.97593e-05	0.0632184	532	molybdopterin converting facto
	Cw?1541	6.97635e-05	0.0632184	533	ORF2, intron contained [Caloth
	Cw?4142	6.97682e-05	0.0632184	534	unknown [Alicyclobacillus acid
	Cw?0150	6.97703e-05	0.0632184	535	hypothetical protein [Nostoc p
	Cw?5543	6.97721e-05	0.0632184	536	hypothetical protein [Trichode
	Cw?1200	6.97735e-05	0.0632184	537	CONSERVED HYPOTHETICAL PROTEIN
	Cw?2495	6.97735e-05	0.0632184	538	photosystem II PsbX protein [S
	Cw?6128	6.9775e-05	0.0632184	539	hypothetical protein [Nostoc p
	Cw?4067	6.97851e-05	0.0632184	540	hypothetical protein [Trichode
	Cw?1195	6.97874e-05	0.0632184	541	probable transposase - Acetoba
	Cw?1279	6.97874e-05	0.0632184	542	30S ribosomal protein S21 [Syn
	Cw?2300	6.97874e-05	0.0632184	543	probable transposase - Acetoba
	Cw?4317	6.97874e-05	0.0632184	544
	Cw?3670	6.97893e-05	0.0632184	545	hypothetical protein [Cytophag
	Cw?1205	6.97915e-05	0.0632184	546	hypothetical protein [Trichode
	Cw?3430	6.97999e-05	0.0632184	547	phycocyanin alpha subunit [Spi
	Cw?4685	6.9804e-05	0.0632184	548	hypothetical protein 2 - Calot
	Cw?0082	6.98047e-05	0.0632184	549
	Cw?1017	6.98047e-05	0.0632184	550
	Cw?1033	6.98047e-05	0.0632184	551
	Cw?2109	6.98047e-05	0.0632184	552
	Cw?3469	6.98047e-05	0.0632184	553
	Cw?4229	6.98047e-05	0.0632184	554
	Cw?4282	6.98047e-05	0.0632184	555
	Cw?4430	6.98047e-05	0.0632184	556
	Cw?5281	6.98047e-05	0.0632184	557
	Cw?5290	6.98047e-05	0.0632184	558
	Cw?5935	6.98047e-05	0.0632184	559
	Cw?6662	6.98047e-05	0.0632184	560
	Cw?0891	6.98119e-05	0.0632184	561
	Cw?2061	6.98119e-05	0.0632184	562
	Cw?3150	6.98171e-05	0.0632184	563	iron transport protein [Synech
	Cw?6343	6.98206e-05	0.0632184	564	phycobilisome rod-core linker
	Cw?2837	6.98258e-05	0.0632184	565	hypothetical protein [Trichode
	Cw?4953	6.98262e-05	0.0632184	566	putative inner membrane protei
	Cw?3669	6.9827e-05	0.0632184	567	transposase [Nostoc sp. PCC 71
	Cw?2652	6.98289e-05	0.0632184	568	lysostaphin [Synechocystis sp.
	Cw?2739	6.98293e-05	0.0632184	569
	Cw?3235	6.98321e-05	0.0632184	570	ORF2, intron contained [Caloth
	Cw?1288	6.98322e-05	0.0632184	571	unknown protein [Synechocystis
	Cw?1964	6.98384e-05	0.0632184	572
	Cw?6431	6.98384e-05	0.0632184	573
	Cw?0500	6.98423e-05	0.0632184	574
	Cw?1459	6.98439e-05	0.0632184	575	unknown protein [Nostoc sp. PC
	Cw?5559	6.98516e-05	0.0632184	576	Tetratricopeptide repeat famil
	Cw?2072	6.98553e-05	0.0632184	577
	Cw?3877	6.98649e-05	0.0632184	578	transposase [Nostoc sp. PCC 71
	Cw?6190	6.98649e-05	0.0632184	579
	Cw?6525	6.98724e-05	0.0632184	580
	Cw?6411	6.98724e-05	0.0632184	581
	Cw?1603	6.98748e-05	0.0632184	582	ORF2, intron contained [Caloth
	Cw?3627	6.98756e-05	0.0632184	583	unknown protein [Synechocystis
	Cw?6461	6.9877e-05	0.0632184	584	unknown protein [Synechocystis
	Cw?0219	6.98784e-05	0.0632184	585	penicillin-binding protein [Sy
	Cw?0389	6.98784e-05	0.0632184	586	hypothetical protein [Trichode
	Cw?2043	6.98784e-05	0.0632184	587	unknown protein [Nostoc sp. PC
	Cw?4384	6.98784e-05	0.0632184	588	unknown protein [Synechocystis
	Cw?3394	6.98822e-05	0.0632184	589	unknown protein [Nostoc sp. PC
	Cw?2872	6.98833e-05	0.0632184	590	5'-methylthioadenosine phospho
	Cw?3734	6.98874e-05	0.0632184	591	conserved protein [Methanosarc
	Cw?4981	6.98874e-05	0.0632184	592	hypothetical protein [Trichode
	Cw?3391	6.98883e-05	0.0632184	593	hypothetical protein [Rhodopse
T	Cw?6238	6.98883e-05	0.0651341	594	NADH dehydrogenase subunit I [
	Cw?1786	6.98908e-05	0.0651341	595	hypothetical protein [Trichode
T	Cw?3080	6.98921e-05	0.0670498	596	glucose 6-phosphate dehydrogen
	Cw?5245	6.98961e-05	0.0670498	597	ORF2, intron contained [Caloth
	Cw?4350	6.98997e-05	0.0670498	598	malic enzyme [Synechocystis sp
	Cw?2603	6.99005e-05	0.0670498	599
	Cw?3131	6.99023e-05	0.0670498	600	CP12 polypeptide [Thermosynech
T	Cw?0161	6.99053e-05	0.0689655	601	Cytochrome b559 alpha subunit
	Cw?0120	6.99065e-05	0.0689655	602	HYPOTHETICAL PROTEIN [Ralstoni
	Cw?5262	6.99068e-05	0.0689655	603	ABC transporter [Synechocystis
	Cw?2034	6.99077e-05	0.0689655	604	HicA protein [Nostoc sp. PCC 7
	Cw?2500	6.99078e-05	0.0689655	605	chloride channel protein [Syne
	Cw?0528	6.99114e-05	0.0689655	606
	Cw?3936	6.99203e-05	0.0689655	607	hypothetical protein [Trichode
	Cw?0823	6.99208e-05	0.0689655	608	transposase [Nostoc sp. PCC 71
	Cw?3684	6.9921e-05	0.0689655	609	hypothetical protein [Trichode
	Cw?4300	6.99225e-05	0.0689655	610	biopolymer transport ExbB prot
	Cw?2038	6.99238e-05	0.0689655	611	hypothetical protein [Nostoc p
	Cw?0183	6.99249e-05	0.0689655	612	Small-conductance mechanosensi
	Cw?1316	6.99257e-05	0.0689655	613	unknown protein [Synechocystis
T	Cw?1600	6.99261e-05	0.0708812	614	citrate synthase I [Bacillus s
	Cw?5686	6.99261e-05	0.0708812	615	probable monooxygenase [Pirell
T	Cw?0123	6.99277e-05	0.0727969	616	photosystem II CP47 protein [S
	Cw?4252	6.99514e-05	0.0727969	617	GTP cyclohydrolase I [Nostoc s
	Cw?3141	6.99543e-05	0.0727969	618	membrane protein [Synechocysti
	Cw?6571	6.99564e-05	0.0727969	619	unknown protein [Synechocystis
	Cw?5732	6.99589e-05	0.0727969	620	transposase [Nostoc sp. PCC 71
	Cw?1238	6.99596e-05	0.0727969	621	photosystem II D2 protein [Syn
	Cw?0735	6.99612e-05	0.0727969	622	unknown protein [Synechocystis
	Cw?5018	6.99629e-05	0.0727969	623
	Cw?6273	6.99638e-05	0.0727969	624
	Cw?0495	6.9967e-05	0.0727969	625
	Cw?0746	6.99709e-05	0.0727969	626	hypothetical protein [Trichode
	Cw?0115	6.9973e-05	0.0727969	627	ORF_ID:alr8560~reverse transcr
	Cw?0447	6.99772e-05	0.0727969	628	reverse transcriptase homolog
	Cw?2960	6.99776e-05	0.0727969	629	two-component response regulat
T	Cw?0935	6.99796e-05	0.0747126	630	response regulator like protei
T	Cw?6031	6.99796e-05	0.0766284	631	hypothetical protein [Nostoc s
	Cw?4668	6.99808e-05	0.0766284	632	hypothetical protein [Nostoc p
	Cw?2341	6.99819e-05	0.0766284	633	adenylate cyclase [Anabaena sp
	Cw?4605	6.99819e-05	0.0766284	634	ORF2, intron contained [Caloth
	Cw?2962	6.99844e-05	0.0766284	635	unknown protein [Nostoc sp. PC
	Cw?1457	6.99871e-05	0.0766284	636
	Cw?3826	6.99871e-05	0.0766284	637	ORF1 [Cyanothece sp. PCC 8801]
	Cw?1371	6.99902e-05	0.0766284	638	ORF_ID:alr8560~reverse transcr
	Cw?3643	6.99902e-05	0.0766284	639
T	Cw?4321	6.99902e-05	0.0785441	640	hypothetical protein [Nostoc s
	Cw?4720	6.99902e-05	0.0785441	641
	Cw?2165	6.9992e-05	0.0785441	642	hypothetical protein 2 - Calot
	Cw?6377	6.99926e-05	0.0785441	643	glycogen (starch) synthase [No
	Cw?0523	6.99936e-05	0.0785441	644
	Cw?0869	6.99995e-05	0.0785441	645	transposase [Nostoc sp. PCC 71
T	Cw?3766	6.99997e-05	0.0804598	646	GlpX protein [Synechocystis sp
	Cw?4372	7.00017e-05	0.0804598	647	unknown protein [Nostoc sp. PC
	Cw?1191	7.00026e-05	0.0804598	648	hypothetical protein [Nostoc p
	Cw?3261	7.00031e-05	0.0804598	649	ORF2, intron contained [Caloth
	Cw?1908	7.00088e-05	0.0804598	650
T	Cw?4795	7.00136e-05	0.0823755	651	unknown protein [Synechocystis
	Cw?3239	7.00216e-05	0.0823755	652	hypothetical protein [Nostoc p
T	Cw?0159	7.00251e-05	0.0842912	653	rubredoxin [Synechocystis sp.
	Cw?1808	7.00285e-05	0.0842912	654	unknown protein [Synechocystis
T	Cw?2716	7.00285e-05	0.0862069	655	ribulose bisphosphate carboxyl
	Cw?0029	7.00315e-05	0.0862069	656	hypothetical protein [Nostoc p
	Cw?0411	7.00361e-05	0.0862069	657
	Cw?1462	7.00361e-05	0.0862069	658	transposase [Nostoc sp. PCC 71
	Cw?1787	7.00361e-05	0.0862069	659	ORF_ID:alr7562~transposase~unk
	Cw?5202	7.00361e-05	0.0862069	660
	Cw?4995	7.00361e-05	0.0862069	661	ORF_ID:alr7562~transposase~unk
	Cw?5803	7.00403e-05	0.0862069	662
	Cw?1701	7.00474e-05	0.0862069	663
	Cw?6428	7.00474e-05	0.0862069	664
	Cw?3376	7.005e-05	0.0862069	665	transposase [Nostoc sp. PCC 71
	Cw?4051	7.005e-05	0.0862069	666	hypothetical protein [Synechoc
	Cw?5249	7.005e-05	0.0862069	667	hypothetical protein [Nostoc p
	Cw?0048	7.00535e-05	0.0862069	668	transposase [Nostoc sp. PCC 71
	Cw?5456	7.00535e-05	0.0862069	669	transposase [Nostoc sp. PCC 71
	Cw?6081	7.00535e-05	0.0862069	670	transposase [Nostoc sp. PCC 71
	Cw?0475	7.0058e-05	0.0862069	671	Cyanophycinase gi|7248743|gb|A
	Cw?0443	7.00616e-05	0.0862069	672
	Cw?1916	7.00616e-05	0.0862069	673
	Cw?4582	7.00616e-05	0.0862069	674
	Cw?2182	7.00688e-05	0.0862069	675
	Cw?0870	7.00747e-05	0.0862069	676	transposase [Nostoc sp. PCC 71
	Cw?1834	7.00747e-05	0.0862069	677	ORF_ID:tll1086~hypothetical pr
	Cw?3140	7.0085e-05	0.0862069	678	hypothetical protein [Trichode
	Cw?0804	7.00855e-05	0.0862069	679	ORF_ID:alr7562~transposase~unk
	Cw?5439	7.00887e-05	0.0862069	680	two-component response regulat
	Cw?0107	7.00908e-05	0.0862069	681	hypothetical protein [Nostoc p
	Cw?5522	7.00932e-05	0.0862069	682	hypothetical protein [Pyrococc
	Cw?4784	7.00944e-05	0.0862069	683	two-component system response
	Cw?0148	7.00945e-05	0.0862069	684
	Cw?0235	7.0097e-05	0.0862069	685
	Cw?2094	7.01037e-05	0.0862069	686	unknown protein [Nostoc sp. PC
	Cw?3162	7.01037e-05	0.0862069	687
	Cw?3821	7.01037e-05	0.0862069	688	Orf1
	Cw?6263	7.01065e-05	0.0862069	689	galactosyl-1-phosphate transfe
	Cw?3120	7.01077e-05	0.0862069	690	unknown protein [Synechocystis
	Cw?6405	7.01089e-05	0.0862069	691	transposase [Nostoc sp. PCC 71
	Cw?4794	7.01109e-05	0.0862069	692	hypothetical protein [Trichode
T	Cw?1268	7.0112e-05	0.0881226	693	Geranylgeranyl hydrogenase gi|
	Cw?4006	7.0112e-05	0.0881226	694	transposase [Nostoc sp. PCC 71
	Cw?3282	7.01132e-05	0.0881226	695	unknown protein [Nostoc sp. PC
	Cw?3084	7.01156e-05	0.0881226	696	hypothetical protein [unidenti
	Cw?0403	7.01165e-05	0.0881226	697	hypothetical protein [Trichode
	Cw?4444	7.01183e-05	0.0881226	698	hypothetical protein 2 - Calot
	Cw?6744	7.01188e-05	0.0881226	699	conserved hypothetical protein
	Cw?2331	7.01209e-05	0.0881226	700	transposase [Nostoc sp. PCC 71
	Cw?1625	7.01262e-05	0.0881226	701	ORF_ID:tll0854~similar to allo
	Cw?3584	7.01272e-05	0.0881226	702	sensory transduction histidine
T	Cw?1372	7.01275e-05	0.0900383	703	riboflavin biosynthesis protei
	Cw?5858	7.01275e-05	0.0900383	704	hypothetical protein [Nostoc s
	Cw?1406	7.01352e-05	0.0900383	705	GTP cyclohydrolase I [Nostoc s
	Cw?4344	7.01393e-05	0.0900383	706	hypothetical protein [Nostoc p
	Cw?6292	7.01404e-05	0.0900383	707	Mg chelatase subunit; ChlI [Sy
	Cw?5981	7.0141e-05	0.0900383	708	hypothetical protein [Nostoc p
	Cw?6720	7.01459e-05	0.0900383	709
T	Cw?5037	7.01474e-05	0.091954	710	putative NifU-like protein [Sy
	Cw?6613	7.01493e-05	0.091954	711	hypothetical protein [Nostoc p
	Cw?1430	7.01504e-05	0.091954	712	hypothetical protein [Nostoc s
T	Cw?5504	7.01532e-05	0.0938697	713	hypothetical protein [Synechoc
	Cw?0366	7.01555e-05	0.0938697	714	chromosome partitioning protei
	Cw?4436	7.01555e-05	0.0938697	715
	Cw?5499	7.01589e-05	0.0938697	716
	Cw?0153	7.01647e-05	0.0938697	717	zeaxanthin glucosyl transferas
	Cw?1287	7.01657e-05	0.0938697	718	unknown protein [Synechocystis
	Cw?2164	7.01663e-05	0.0938697	719	transposase [Nostoc sp. PCC 71
	Cw?0513	7.01687e-05	0.0938697	720	conserved hypothetical protein
	Cw?3531	7.01698e-05	0.0938697	721	hypothetical protein [Nostoc s
	Cw?4764	7.01698e-05	0.0938697	722	hypothetical protein [Nostoc s
	Cw?0291	7.01718e-05	0.0938697	723	hypothetical protein [Trichode
	Cw?2932	7.01777e-05	0.0938697	724	hypothetical protein [Nostoc p
	Cw?6017	7.01815e-05	0.0938697	725	hypothetical protein [Synechoc
T	Cw?0566	7.01824e-05	0.0957854	726	hypothetical protein [Nostoc p
	Cw?4262	7.01832e-05	0.0957854	727	hypothetical protein [Nostoc p
	Cw?3975	7.01861e-05	0.0957854	728
	Cw?0516	7.01919e-05	0.0957854	729	uptake hydrogenase large subun
	Cw?0572	7.01924e-05	0.0957854	730	ORF_ID:alr7562~transposase~unk
	Cw?1849	7.01924e-05	0.0957854	731	ORF_ID:alr7562~transposase~unk
	Cw?2801	7.01924e-05	0.0957854	732	ORF_ID:alr7562~transposase~unk
	Cw?5462	7.01924e-05	0.0957854	733	ORF_ID:alr7562~transposase~unk
	Cw?5401	7.01942e-05	0.0957854	734	unknown protein [Synechocystis
	Cw?0998	7.01952e-05	0.0957854	735	unknown protein [Synechocystis
	Cw?5708	7.01978e-05	0.0957854	736	hypothetical protein [Trichode
	Cw?2860	7.0198e-05	0.0957854	737	lipoprotein; NlpD [Synechocyst
	Cw?0087	7.02011e-05	0.0957854	738	hypothetical protein [Nostoc s
	Cw?1300	7.02011e-05	0.0957854	739	transposase [Nostoc sp. PCC 71
	Cw?1525	7.02031e-05	0.0957854	740	Transposase and inactivated de
	Cw?2372	7.0204e-05	0.0957854	741	unknown protein [Synechococcus
	Cw?5764	7.02049e-05	0.0957854	742
T	Cw?1263	7.02064e-05	0.0977011	743	hypothetical protein [Nostoc p
	Cw?1796	7.02105e-05	0.0977011	744	transposase [Nostoc sp. PCC 71
	Cw?0530	7.0212e-05	0.0977011	745	hypothetical protein [Nostoc p
	Cw?1538	7.0212e-05	0.0977011	746	hypothetical protein [Nostoc p
	Cw?1751	7.02131e-05	0.0977011	747
	Cw?4876	7.02131e-05	0.0977011	748
	Cw?5737	7.02131e-05	0.0977011	749	hypothetical protein [Trichode
	Cw?1811	7.02142e-05	0.0977011	750	unknown protein [Synechocystis
	Cw?2551	7.0216e-05	0.0977011	751	repA [Synechococcus sp. PCC 79
	Cw?1285	7.02185e-05	0.0977011	752	unknown protein [Synechocystis
	Cw?0958	7.02195e-05	0.0977011	753	unknown protein [Synechocystis
	Cw?0614	7.02229e-05	0.0977011	754	hypothetical protein [Trichode
	Cw?0852	7.02229e-05	0.0977011	755	transposase [Nostoc sp. PCC 71
	Cw?0918	7.02307e-05	0.0977011	756	transposase [Nostoc sp. PCC 71
	Cw?4840	7.02352e-05	0.0977011	757	1,4-alpha-glucan branching enz
	Cw?1005	7.02354e-05	0.0977011	758	unknown protein [Synechocystis
	Cw?4779	7.02359e-05	0.0977011	759	MoxR protein [Synechocystis sp
	Cw?2655	7.02404e-05	0.0977011	760	unknown protein [Synechocystis
	Cw?3402	7.02427e-05	0.0977011	761	penicillin-binding protein 1B
	Cw?3291	7.02451e-05	0.0977011	762	hypothetical protein [Nostoc s
	Cw?2017	7.02466e-05	0.0977011	763	transposase [Nostoc sp. PCC 71
	Cw?6417	7.02466e-05	0.0977011	764	transposase [Nostoc sp. PCC 71
	Cw?0551	7.02488e-05	0.0977011	765	hypothetical protein [Nostoc s
	Cw?0151	7.02518e-05	0.0977011	766	ORF5 [Porphyra pulchra] gi|235
	Cw?1415	7.02571e-05	0.0977011	767	hypothetical protein [Trichode
	Cw?5860	7.02571e-05	0.0977011	768
	Cw?2313	7.026e-05	0.0977011	769	hypothetical protein [Nostoc p
	Cw?4497	7.02604e-05	0.0977011	770
	Cw?3557	7.02608e-05	0.0977011	771	hypothetical protein [Nostoc p
	Cw?0612	7.02619e-05	0.0977011	772	mutator MutT protein [Thermosy
	Cw?0272	7.02628e-05	0.0977011	773
	Cw?0652	7.02664e-05	0.0977011	774	hypothetical protein [Trichode
	Cw?3179	7.02664e-05	0.0977011	775	transposase [Nostoc sp. PCC 71
	Cw?5798	7.02664e-05	0.0977011	776	unknown protein [Synechocystis
	Cw?6097	7.02664e-05	0.0977011	777
	Cw?6103	7.02664e-05	0.0977011	778	oxidoreductase [Methanosarcina
	Cw?6226	7.02664e-05	0.0977011	779	ORF2, intron contained [Caloth
	Cw?5424	7.02687e-05	0.0977011	780	b-carotene hydroxylase [Synech
	Cw?3969	7.02728e-05	0.0977011	781
	Cw?4924	7.02732e-05	0.0977011	782	nutrient-stress induced DNA bi
	Cw?2866	7.02758e-05	0.0977011	783	hypothetical protein [Trichode
	Cw?0043	7.02774e-05	0.0977011	784	hypothetical protein [Nostoc s
	Cw?3704	7.02815e-05	0.0977011	785	integral membrane O-antigen tr
	Cw?1586	7.02823e-05	0.0977011	786	probable transposase [imported
	Cw?5980	7.02855e-05	0.0977011	787	CpeY protein [Fremyella diplos
	Cw?5883	7.02899e-05	0.0977011	788	hypothetical protein [Rhodospi
	Cw?6695	7.0291e-05	0.0977011	789	conserved hypothetical protein
	Cw?6444	7.02911e-05	0.0977011	790	transposase [Nostoc sp. PCC 71
	Cw?0116	7.02951e-05	0.0977011	791
	Cw?0173	7.02951e-05	0.0977011	792
	Cw?0414	7.02951e-05	0.0977011	793	hypothetical protein [Nostoc p
	Cw?0549	7.02951e-05	0.0977011	794
	Cw?0595	7.02951e-05	0.0977011	795
	Cw?1576	7.02951e-05	0.0977011	796	hypothetical protein [Nostoc p
	Cw?1593	7.02951e-05	0.0977011	797
	Cw?3219	7.02951e-05	0.0977011	798
	Cw?3253	7.02951e-05	0.0977011	799
	Cw?4900	7.02951e-05	0.0977011	800
	Cw?2020	7.02973e-05	0.0977011	801	transposase [Nostoc sp. PCC 71
	Cw?2493	7.0298e-05	0.0977011	802	unknown protein [Synechocystis
	Cw?5602	7.0298e-05	0.0977011	803	ORF_ID:tsr1787~hypothetical pr
	Cw?1274	7.03007e-05	0.0977011	804	Ferredoxin gi|2623659|gb|AAC04
	Cw?2701	7.03007e-05	0.0977011	805	hypothetical protein [Nostoc p
	Cw?3599	7.03007e-05	0.0977011	806	hypothetical protein [Trichode
	Cw?3290	7.03015e-05	0.0977011	807	unknown protein [Synechocystis
	Cw?6386	7.0302e-05	0.0977011	808	transposase [Nostoc sp. PCC 71
	Cw?6194	7.03033e-05	0.0977011	809	hypothetical protein [Trichode
	Cw?3966	7.03042e-05	0.0977011	810
	Cw?0515	7.03043e-05	0.0977011	811	uptake hydrogenase small subun
	Cw?5477	7.03114e-05	0.0977011	812	hypothetical protein [Trichode
	Cw?4945	7.03145e-05	0.0977011	813	general secretion pathway prot
	Cw?3843	7.03165e-05	0.0977011	814	hypothetical protein [Nostoc s
	Cw?5537	7.03165e-05	0.0977011	815
T	Cw?4108	7.03184e-05	0.0996169	816	cytochrome c oxidase subunit I
	Cw?0679	7.03188e-05	0.0996169	817	transposase [Nostoc sp. PCC 71
	Cw?1313	7.03188e-05	0.0996169	818	transposase [Nostoc sp. PCC 71
	Cw?1433	7.03188e-05	0.0996169	819	transposase [Nostoc sp. PCC 71
	Cw?2323	7.03188e-05	0.0996169	820	transposase [Nostoc sp. PCC 71
	Cw?4671	7.03188e-05	0.0996169	821	transposase [Nostoc sp. PCC 71
	Cw?5549	7.03188e-05	0.0996169	822	transposase [Nostoc sp. PCC 71
	Cw?6700	7.03188e-05	0.0996169	823	transposase [Nostoc sp. PCC 71
	Cw?4694	7.03217e-05	0.0996169	824	translation elongation factor
	Cw?0056	7.03253e-05	0.0996169	825	ferrous iron transport protein
	Cw?0186	7.03253e-05	0.0996169	826
	Cw?1613	7.0326e-05	0.0996169	827	hypothetical protein [Trichode
T	Cw?0290	7.03262e-05	0.101533	828	hypothetical protein [Synechoc
	Cw?4787	7.03276e-05	0.101533	829	hypothetical protein [Trichode
	Cw?5379	7.03292e-05	0.101533	830
	Cw?5953	7.0333e-05	0.101533	831	unknown protein [Nostoc sp. PC
	Cw?6457	7.0333e-05	0.101533	832	transposase [Nostoc sp. PCC 71
	Cw?1887	7.03336e-05	0.101533	833	hypothetical protein [Trichode
T	Cw?3971	7.03423e-05	0.103448	834	acyl-[acyl-carrier-protein]--U
	Cw?2712	7.03447e-05	0.103448	835	NADH dehydrogenase subunit 4 [
	Cw?0026	7.03487e-05	0.103448	836	ORF_ID:alr7562~transposase~unk
	Cw?1087	7.03487e-05	0.103448	837	ORF_ID:alr7562~transposase~unk
	Cw?1245	7.03487e-05	0.103448	838	ORF_ID:alr7562~transposase~unk
	Cw?1281	7.03487e-05	0.103448	839	ORF_ID:alr7562~transposase~unk
	Cw?1509	7.03487e-05	0.103448	840	ORF_ID:alr7562~transposase~unk
	Cw?1517	7.03487e-05	0.103448	841	ORF_ID:alr7562~transposase~unk
	Cw?2351	7.03487e-05	0.103448	842	ORF_ID:alr7562~transposase~unk
	Cw?2564	7.03487e-05	0.103448	843	ORF_ID:alr7562~transposase~unk
	Cw?3064	7.03487e-05	0.103448	844	ORF_ID:alr7562~transposase~unk
	Cw?3279	7.03487e-05	0.103448	845	ORF_ID:alr7562~transposase~unk
	Cw?4318	7.03487e-05	0.103448	846	ORF_ID:alr7562~transposase~unk
	Cw?4385	7.03487e-05	0.103448	847	ORF_ID:alr7562~transposase~unk
	Cw?4734	7.03487e-05	0.103448	848	ORF_ID:alr7562~transposase~unk
	Cw?5025	7.03487e-05	0.103448	849	ORF_ID:alr7562~transposase~unk
	Cw?5372	7.03487e-05	0.103448	850	ORF_ID:alr7562~transposase~unk
	Cw?5790	7.03487e-05	0.103448	851	ORF_ID:alr7562~transposase~unk
	Cw?6006	7.03487e-05	0.103448	852	ORF_ID:alr7562~transposase~unk
	Cw?6104	7.03487e-05	0.103448	853	ORF_ID:alr7562~transposase~unk
	Cw?6646	7.03487e-05	0.103448	854	ORF_ID:alr7562~transposase~unk
	Cw?6541	7.03487e-05	0.103448	855	ORF_ID:alr7562~transposase~unk
	Cw?6054	7.03498e-05	0.103448	856	phycocyanin alpha phycocyanobi
T	Cw?2497	7.03546e-05	0.105364	857	hypothetical protein [Synechoc
	Cw?2377	7.03639e-05	0.105364	858	ORF_ID:alr8560~reverse transcr
	Cw?4691	7.03683e-05	0.105364	859	hypothetical protein [Nostoc p
	Cw?5872	7.03692e-05	0.105364	860	ORF5 [Porphyra pulchra] gi|235
	Cw?2999	7.03703e-05	0.105364	861
	Cw?6749	7.03703e-05	0.105364	862
	Cw?5315	7.0373e-05	0.105364	863
	Cw?1565	7.03738e-05	0.105364	864	Na-K-Cl cotransporter [Methano
	Cw?3573	7.03745e-05	0.105364	865	hypothetical protein [Synechoc
	Cw?6044	7.03779e-05	0.105364	866	unknown protein [Synechocystis
	Cw?3138	7.03783e-05	0.105364	867	unknown protein [Synechocystis
	Cw?0496	7.03795e-05	0.105364	868	putative WD-repeat containing
	Cw?3655	7.03845e-05	0.105364	869
	Cw?5998	7.03845e-05	0.105364	870	hypothetical protein [Nostoc s
	Cw?6539	7.03845e-05	0.105364	871
	Cw?2474	7.03877e-05	0.105364	872	hypothetical protein [Nostoc p
	Cw?5309	7.03877e-05	0.105364	873	hypothetical protein [Nostoc p
	Cw?2846	7.0389e-05	0.105364	874	hypothetical protein [Trichode
	Cw?1855	7.03934e-05	0.105364	875	probable transposase [imported
	Cw?1830	7.03964e-05	0.105364	876	unknown protein [Nostoc sp. PC
	Cw?5779	7.03964e-05	0.105364	877	ORF_ID:alr7562~transposase~unk
	Cw?4959	7.03973e-05	0.105364	878	hypothetical protein [Trichode
	Cw?0634	7.03982e-05	0.105364	879	transposase [Nostoc sp. PCC 71
	Cw?0641	7.03982e-05	0.105364	880	transposase [Nostoc sp. PCC 71
	Cw?6034	7.03982e-05	0.105364	881
	Cw?0559	7.04035e-05	0.105364	882	ORF_ID:all9020~unknown protein
	Cw?5655	7.04039e-05	0.105364	883
	Cw?6546	7.04065e-05	0.105364	884	unknown protein [Synechocystis
	Cw?2254	7.04101e-05	0.105364	885	transposase [Nostoc sp. PCC 71
	Cw?3858	7.04125e-05	0.105364	886	hypothetical protein [Nostoc p
T	Cw?6423	7.04185e-05	0.10728	887	unknown protein [Synechocystis
T	Cw?3061	7.04186e-05	0.109195	888	chloroplast import-associated
	Cw?0199	7.04209e-05	0.109195	889
	Cw?0916	7.04209e-05	0.109195	890	similar to ferredoxin [Nostoc
	Cw?1328	7.04209e-05	0.109195	891	blr5425 [Bradyrhizobium japoni
	Cw?2506	7.04209e-05	0.109195	892	hypothetical protein [Nostoc p
	Cw?2828	7.04209e-05	0.109195	893	hypothetical protein [Nostoc p
	Cw?3270	7.04209e-05	0.109195	894
	Cw?4044	7.04209e-05	0.109195	895
	Cw?4872	7.04209e-05	0.109195	896
	Cw?5582	7.04209e-05	0.109195	897
	Cw?6502	7.04209e-05	0.109195	898	unknown protein [Synechocystis
	Cw?2178	7.04246e-05	0.109195	899	granule-bound starch synthase
T	Cw?4267	7.0425e-05	0.111111	900	hypothetical protein [Nostoc p
T	Cw?6650	7.04283e-05	0.113027	901	hypothetical protein [Trichode
	Cw?3657	7.04324e-05	0.113027	902	hypothetical protein [Rhodospi
	Cw?0110	7.04341e-05	0.113027	903	hypothetical protein [Trichode
	Cw?3244	7.04347e-05	0.113027	904	transposase [Nostoc sp. PCC 71
	Cw?6276	7.04347e-05	0.113027	905	transposase [Nostoc sp. PCC 71
	Cw?2951	7.04359e-05	0.113027	906	ATP-dependent Clp protease pro
	Cw?0247	7.04413e-05	0.113027	907	methyl-accepting chemotaxis pr
	Cw?5027	7.04413e-05	0.113027	908	unknown protein [Synechocystis
	Cw?0709	7.04423e-05	0.113027	909
	Cw?1381	7.04423e-05	0.113027	910	transposase [Nostoc sp. PCC 71
	Cw?1636	7.04439e-05	0.113027	911	transposase [Nostoc sp. PCC 71
	Cw?3384	7.04463e-05	0.113027	912
	Cw?6474	7.04477e-05	0.113027	913	DnaJ protein [Synechocystis sp
	Cw?4737	7.04502e-05	0.113027	914	transposase [Nostoc sp. PCC 71
	Cw?0058	7.04515e-05	0.113027	915	transposase [Nostoc sp. PCC 71
	Cw?0249	7.04515e-05	0.113027	916	transposase [Nostoc sp. PCC 71
	Cw?0302	7.04515e-05	0.113027	917	transposase [Nostoc sp. PCC 71
	Cw?0444	7.04515e-05	0.113027	918	transposase [Nostoc sp. PCC 71
	Cw?0564	7.04515e-05	0.113027	919	transposase [Nostoc sp. PCC 71
	Cw?0713	7.04515e-05	0.113027	920	transposase [Nostoc sp. PCC 71
	Cw?1134	7.04515e-05	0.113027	921	transposase [Nostoc sp. PCC 71
	Cw?1249	7.04515e-05	0.113027	922	transposase [Nostoc sp. PCC 71
	Cw?1364	7.04515e-05	0.113027	923	transposase [Nostoc sp. PCC 71
	Cw?1461	7.04515e-05	0.113027	924	transposase [Nostoc sp. PCC 71
	Cw?1652	7.04515e-05	0.113027	925	transposase [Nostoc sp. PCC 71
	Cw?1682	7.04515e-05	0.113027	926	transposase [Nostoc sp. PCC 71
	Cw?1702	7.04515e-05	0.113027	927	transposase [Nostoc sp. PCC 71
	Cw?1776	7.04515e-05	0.113027	928	transposase [Nostoc sp. PCC 71
	Cw?2049	7.04515e-05	0.113027	929	transposase [Nostoc sp. PCC 71
	Cw?2062	7.04515e-05	0.113027	930	transposase [Nostoc sp. PCC 71
	Cw?2114	7.04515e-05	0.113027	931	transposase [Nostoc sp. PCC 71
	Cw?2321	7.04515e-05	0.113027	932	transposase [Nostoc sp. PCC 71
	Cw?2557	7.04515e-05	0.113027	933	transposase [Nostoc sp. PCC 71
	Cw?2878	7.04515e-05	0.113027	934	transposase [Nostoc sp. PCC 71
	Cw?2892	7.04515e-05	0.113027	935	transposase [Nostoc sp. PCC 71
	Cw?3066	7.04515e-05	0.113027	936	transposase [Nostoc sp. PCC 71
	Cw?3058	7.04515e-05	0.113027	937	transposase [Nostoc sp. PCC 71
	Cw?3392	7.04515e-05	0.113027	938	transposase [Nostoc sp. PCC 71
	Cw?3396	7.04515e-05	0.113027	939	transposase [Nostoc sp. PCC 71
	Cw?3732	7.04515e-05	0.113027	940	transposase [Nostoc sp. PCC 71
	Cw?3874	7.04515e-05	0.113027	941	transposase [Nostoc sp. PCC 71
	Cw?3926	7.04515e-05	0.113027	942	transposase [Nostoc sp. PCC 71
	Cw?4033	7.04515e-05	0.113027	943	transposase [Nostoc sp. PCC 71
	Cw?4413	7.04515e-05	0.113027	944	transposase [Nostoc sp. PCC 71
	Cw?4354	7.04515e-05	0.113027	945	transposase [Nostoc sp. PCC 71
	Cw?4572	7.04515e-05	0.113027	946	transposase [Nostoc sp. PCC 71
	Cw?4663	7.04515e-05	0.113027	947	transposase [Nostoc sp. PCC 71
	Cw?5223	7.04515e-05	0.113027	948	transposase [Nostoc sp. PCC 71
	Cw?5204	7.04515e-05	0.113027	949	transposase [Nostoc sp. PCC 71
	Cw?5414	7.04515e-05	0.113027	950	transposase [Nostoc sp. PCC 71
	Cw?5552	7.04515e-05	0.113027	951	transposase [Nostoc sp. PCC 71
	Cw?6008	7.04515e-05	0.113027	952	transposase [Nostoc sp. PCC 71
	Cw?6732	7.04515e-05	0.113027	953	transposase [Nostoc sp. PCC 71
	Cw?6029	7.04515e-05	0.113027	954	transposase [Nostoc sp. PCC 71
	Cw?6035	7.04515e-05	0.113027	955	transposase [Nostoc sp. PCC 71
	Cw?6046	7.04515e-05	0.113027	956	transposase [Nostoc sp. PCC 71
	Cw?6055	7.04515e-05	0.113027	957	transposase [Nostoc sp. PCC 71
	Cw?6640	7.04515e-05	0.113027	958	transposase [Nostoc sp. PCC 71
	Cw?6175	7.04515e-05	0.113027	959	transposase [Nostoc sp. PCC 71
	Cw?6202	7.04515e-05	0.113027	960	transposase [Nostoc sp. PCC 71
	Cw?6572	7.04515e-05	0.113027	961	transposase [Nostoc sp. PCC 71
	Cw?6369	7.04515e-05	0.113027	962	transposase [Nostoc sp. PCC 71
	Cw?1951	7.04541e-05	0.113027	963	transposase [Nostoc sp. PCC 71
	Cw?2282	7.04541e-05	0.113027	964	transposase [Nostoc sp. PCC 71
	Cw?2829	7.04541e-05	0.113027	965	hypothetical protein [Nostoc p
	Cw?5861	7.04541e-05	0.113027	966	transposase [Nostoc sp. PCC 71
T	Cw?3852	7.04565e-05	0.114943	967	3'-phosphoadenosine-5'-phospho
	Cw?0666	7.04578e-05	0.114943	968
	Cw?4456	7.04583e-05	0.114943	969	ORF_ID:tll1162~putative transp
T	Cw?5799	7.04592e-05	0.116858	970	unknown protein [Synechocystis
	Cw?1736	7.04672e-05	0.116858	971	unknown protein [Synechocystis
	Cw?4557	7.04706e-05	0.116858	972	hypothetical protein [Nostoc p
	Cw?3810	7.04721e-05	0.116858	973	transposase [Nostoc sp. PCC 71
	Cw?3380	7.04749e-05	0.116858	974	hypothetical protein [Desulfit
	Cw?4549	7.04754e-05	0.116858	975	ORF_ID:alr7567~similar to DNA-
T	Cw?2653	7.04779e-05	0.118774	976	hypothetical protein [Nostoc s
	Cw?1748	7.04786e-05	0.118774	977	hypothetical protein [Nostoc p
T	Cw?2862	7.04786e-05	0.12069	978	hypothetical protein [Trichode
	Cw?3249	7.04786e-05	0.12069	979	hypothetical protein [Nostoc p
	Cw?0109	7.04797e-05	0.12069	980	hypothetical protein [Nostoc p
	Cw?3316	7.04827e-05	0.12069	981	hypothetical protein [Trichode
	Cw?4050	7.0484e-05	0.12069	982	threonine synthase [Synechocys
	Cw?1338	7.04847e-05	0.12069	983
	Cw?3520	7.04847e-05	0.12069	984
	Cw?1924	7.04878e-05	0.12069	985	transposase [Nostoc sp. PCC 71
	Cw?5929	7.04885e-05	0.12069	986	unknown protein [Synechocystis
	Cw?0882	7.04888e-05	0.12069	987	molybdopterin-guanine dinucleo
	Cw?6358	7.04892e-05	0.12069	988	transposase [Nostoc sp. PCC 71
	Cw?2555	7.04913e-05	0.12069	989	ORF_ID:alr7562~transposase~unk
	Cw?5063	7.04913e-05	0.12069	990	ORF_ID:alr7562~transposase~unk
	Cw?5339	7.04913e-05	0.12069	991	ORF_ID:alr7562~transposase~unk
	Cw?4438	7.04952e-05	0.12069	992	esterase [Synechocystis sp. PC
	Cw?0395	7.04973e-05	0.12069	993	transposase [Nostoc sp. PCC 71
	Cw?1293	7.04973e-05	0.12069	994	hypothetical protein [Trichode
	Cw?6257	7.04985e-05	0.12069	995	ATP-dependent RNA helicase; De
	Cw?6065	7.04988e-05	0.12069	996	ORF_ID:alr7562~transposase~unk
T	Cw?3165	7.05e-05	0.122605	997	peroxiredoxin [Nostoc sp. PCC
	Cw?5427	7.05e-05	0.122605	998	unknown protein [Synechocystis
	Cw?2239	7.05018e-05	0.122605	999	hypothetical protein [Trichode
	Cw?3139	7.05035e-05	0.122605	1000	hypothetical protein [Desulfov
	Cw?0212	7.05051e-05	0.122605	1001	ORF_ID:alr7562~transposase~unk
	Cw?0908	7.05051e-05	0.122605	1002	ORF_ID:alr7562~transposase~unk
	Cw?5927	7.05051e-05	0.122605	1003	ORF_ID:alr7562~transposase~unk
	Cw?6685	7.05051e-05	0.122605	1004	ORF2, intron contained [Caloth
T	Cw?1117	7.05056e-05	0.124521	1005	unknown protein [Synechocystis
	Cw?3818	7.05072e-05	0.124521	1006	Nitrogenase iron protein (Nitr
T	Cw?0089	7.05111e-05	0.126437	1007	hypothetical protein [Synechoc
	Cw?0370	7.05144e-05	0.126437	1008	hypothetical protein [Magnetoc
	Cw?0636	7.0515e-05	0.126437	1009	probable transposase [imported
	Cw?1881	7.05174e-05	0.126437	1010	hypothetical protein [Nostoc p
	Cw?6517	7.05183e-05	0.126437	1011	putative transposase [Nodulari
	Cw?0931	7.05195e-05	0.126437	1012
	Cw?5529	7.05204e-05	0.126437	1013	hypothetical protein [Nostoc p
	Cw?0960	7.05211e-05	0.126437	1014	hypothetical protein [Nostoc p
	Cw?5826	7.05225e-05	0.126437	1015	hypothetical protein [Yarrowia
	Cw?0191	7.05232e-05	0.126437	1016	ORF2, intron contained [Caloth
	Cw?2241	7.05232e-05	0.126437	1017	ORF2, intron contained [Caloth
	Cw?4496	7.05232e-05	0.126437	1018	transposase [Methanosarcina ac
	Cw?2499	7.0524e-05	0.126437	1019	hypothetical protein [Nostoc p
	Cw?1337	7.05264e-05	0.126437	1020
	Cw?0194	7.0528e-05	0.126437	1021	unknown protein [Synechocystis
	Cw?1233	7.0528e-05	0.126437	1022	hypothetical protein [Nostoc s
	Cw?0980	7.05316e-05	0.126437	1023	glyceraldehyde-3-phosphate deh
	Cw?1984	7.05316e-05	0.126437	1024
	Cw?2513	7.05316e-05	0.126437	1025
	Cw?6145	7.05316e-05	0.126437	1026	ORF_ID:tlr1626~hypothetical pr
T	Cw?6287	7.05316e-05	0.128352	1027	ATPase subunit b [Synechocysti
	Cw?1655	7.05331e-05	0.128352	1028	hypothetical protein [Rhodospi
	Cw?5004	7.05339e-05	0.128352	1029	type 4 pilin [Thermosynechococ
	Cw?2319	7.05344e-05	0.128352	1030	hypothetical protein [Trichode
	Cw?2941	7.05363e-05	0.128352	1031
T	Cw?1632	7.05383e-05	0.130268	1032	hypothetical protein [Nostoc s
	Cw?3215	7.05409e-05	0.130268	1033	hypothetical protein [Nostoc p
	Cw?2376	7.05415e-05	0.130268	1034
	Cw?3911	7.05415e-05	0.130268	1035
	Cw?0758	7.05446e-05	0.130268	1036	unknown protein [Synechocystis
T	Cw?2012	7.0545e-05	0.132184	1037	2-isopropylmalate synthase [Sy
	Cw?0381	7.05455e-05	0.132184	1038	transposase [Nostoc sp. PCC 71
	Cw?1203	7.05463e-05	0.132184	1039	dehydratase-like protein [Brad
	Cw?1549	7.05502e-05	0.132184	1040	alkaline phosphatase [Synechoc
	Cw?3941	7.05507e-05	0.132184	1041	hypothetical protein [Nostoc p
	Cw?4248	7.05556e-05	0.132184	1042	hypothetical protein [Trichode
	Cw?1471	7.05577e-05	0.132184	1043	ORF2, intron contained [Caloth
	Cw?3413	7.0558e-05	0.132184	1044	conserved hypothetical protein
	Cw?4405	7.05601e-05	0.132184	1045	unknown protein [Nostoc sp. PC
	Cw?0205	7.05611e-05	0.132184	1046	putative DNA-binding prophage
	Cw?1207	7.0563e-05	0.132184	1047	probable transposase - Acetoba
	Cw?1333	7.0564e-05	0.132184	1048	blr5438 [Bradyrhizobium japoni
	Cw?2285	7.05659e-05	0.132184	1049	OppC in a binding protein-depe
	Cw?0494	7.05676e-05	0.132184	1050
	Cw?6213	7.05676e-05	0.132184	1051	WD-repeat protein [Nostoc sp.
	Cw?0175	7.05717e-05	0.132184	1052	transposase [Synechocystis sp.
	Cw?1431	7.05753e-05	0.132184	1053
	Cw?4631	7.05778e-05	0.132184	1054	transposase [Nostoc sp. PCC 71
T	Cw?1827	7.05813e-05	0.1341	1055	ribose 5-phosphate isomerase [
	Cw?1425	7.05826e-05	0.1341	1056	hypothetical protein [Trichode
	Cw?5837	7.05826e-05	0.1341	1057	conserved hypothetical protein
	Cw?0216	7.05842e-05	0.1341	1058	transposase [Nostoc sp. PCC 71
	Cw?0367	7.05842e-05	0.1341	1059	transposase [Nostoc sp. PCC 71
	Cw?0477	7.05842e-05	0.1341	1060	transposase [Nostoc sp. PCC 71
	Cw?0769	7.05842e-05	0.1341	1061	transposase [Nostoc sp. PCC 71
	Cw?1594	7.05842e-05	0.1341	1062	transposase [Nostoc sp. PCC 71
	Cw?1713	7.05842e-05	0.1341	1063	transposase [Nostoc sp. PCC 71
	Cw?1901	7.05842e-05	0.1341	1064	transposase [Nostoc sp. PCC 71
	Cw?1986	7.05842e-05	0.1341	1065	transposase [Nostoc sp. PCC 71
	Cw?2728	7.05842e-05	0.1341	1066	transposase [Nostoc sp. PCC 71
	Cw?2781	7.05842e-05	0.1341	1067	transposase [Nostoc sp. PCC 71
	Cw?3072	7.05842e-05	0.1341	1068	transposase [Nostoc sp. PCC 71
	Cw?3178	7.05842e-05	0.1341	1069	transposase [Nostoc sp. PCC 71
	Cw?3280	7.05842e-05	0.1341	1070	transposase [Nostoc sp. PCC 71
	Cw?3486	7.05842e-05	0.1341	1071	transposase [Nostoc sp. PCC 71
	Cw?3771	7.05842e-05	0.1341	1072	transposase [Nostoc sp. PCC 71
	Cw?3773	7.05842e-05	0.1341	1073	transposase [Nostoc sp. PCC 71
	Cw?3837	7.05842e-05	0.1341	1074	transposase [Nostoc sp. PCC 71
	Cw?3867	7.05842e-05	0.1341	1075	transposase [Nostoc sp. PCC 71
	Cw?3905	7.05842e-05	0.1341	1076	transposase [Nostoc sp. PCC 71
	Cw?3933	7.05842e-05	0.1341	1077	transposase [Nostoc sp. PCC 71
	Cw?4207	7.05842e-05	0.1341	1078	transposase [Nostoc sp. PCC 71
	Cw?4448	7.05842e-05	0.1341	1079	transposase [Nostoc sp. PCC 71
	Cw?4331	7.05842e-05	0.1341	1080	transposase [Nostoc sp. PCC 71
	Cw?4493	7.05842e-05	0.1341	1081	transposase [Nostoc sp. PCC 71
	Cw?4583	7.05842e-05	0.1341	1082	transposase [Nostoc sp. PCC 71
	Cw?4826	7.05842e-05	0.1341	1083	transposase [Nostoc sp. PCC 71
	Cw?4723	7.05842e-05	0.1341	1084	transposase [Nostoc sp. PCC 71
	Cw?5231	7.05842e-05	0.1341	1085	transposase [Nostoc sp. PCC 71
	Cw?5028	7.05842e-05	0.1341	1086	transposase [Nostoc sp. PCC 71
	Cw?5053	7.05842e-05	0.1341	1087	transposase [Nostoc sp. PCC 71
	Cw?5250	7.05842e-05	0.1341	1088	transposase [Nostoc sp. PCC 71
	Cw?5360	7.05842e-05	0.1341	1089	transposase [Nostoc sp. PCC 71
	Cw?5869	7.05842e-05	0.1341	1090	transposase [Nostoc sp. PCC 71
	Cw?5472	7.05842e-05	0.1341	1091	transposase [Nostoc sp. PCC 71
	Cw?5726	7.05842e-05	0.1341	1092	transposase [Nostoc sp. PCC 71
	Cw?5714	7.05842e-05	0.1341	1093	transposase [Nostoc sp. PCC 71
	Cw?5645	7.05842e-05	0.1341	1094	transposase [Nostoc sp. PCC 71
	Cw?6060	7.05842e-05	0.1341	1095	transposase [Nostoc sp. PCC 71
	Cw?6069	7.05842e-05	0.1341	1096	transposase [Nostoc sp. PCC 71
	Cw?6126	7.05842e-05	0.1341	1097	transposase [Nostoc sp. PCC 71
	Cw?6152	7.05842e-05	0.1341	1098	transposase [Nostoc sp. PCC 71
	Cw?6594	7.05842e-05	0.1341	1099	transposase [Nostoc sp. PCC 71
	Cw?6258	7.05842e-05	0.1341	1100	transposase [Nostoc sp. PCC 71
	Cw?6513	7.05842e-05	0.1341	1101	transposase [Nostoc sp. PCC 71
	Cw?1230	7.05844e-05	0.1341	1102	glucose inhibited division pro
T	Cw?4172	7.05846e-05	0.136015	1103	GTP cyclohydrolase II / 3,4-di
	Cw?3186	7.05854e-05	0.136015	1104	hypothetical protein [Synechoc
	Cw?3428	7.05854e-05	0.136015	1105
	Cw?4023	7.05854e-05	0.136015	1106
	Cw?4320	7.05854e-05	0.136015	1107	hypothetical protein [Trichode
	Cw?0098	7.0588e-05	0.136015	1108	transposase [Nostoc sp. PCC 71
	Cw?0479	7.0588e-05	0.136015	1109	transposase [Nostoc sp. PCC 71
	Cw?5233	7.0588e-05	0.136015	1110	transposase [Nostoc sp. PCC 71
	Cw?5474	7.0588e-05	0.136015	1111	transposase [Nostoc sp. PCC 71
	Cw?4381	7.05913e-05	0.136015	1112
	Cw?5685	7.05938e-05	0.136015	1113	hypothetical protein [Nostoc s
	Cw?4733	7.05945e-05	0.136015	1114
	Cw?3035	7.05961e-05	0.136015	1115	hypothetical protein [Nostoc p
	Cw?4847	7.05961e-05	0.136015	1116	thioredoxin M [Synechocystis s
	Cw?6248	7.05972e-05	0.136015	1117	transposase [Nostoc sp. PCC 71
	Cw?3762	7.06015e-05	0.136015	1118	hypothetical protein [Trichode
	Cw?2111	7.06019e-05	0.136015	1119
	Cw?6670	7.06019e-05	0.136015	1120
	Cw?0547	7.06031e-05	0.136015	1121
	Cw?1083	7.06037e-05	0.136015	1122	hypothetical protein [Synechoc
	Cw?0884	7.0604e-05	0.136015	1123	transposase [Nostoc sp. PCC 71
	Cw?1848	7.06043e-05	0.136015	1124	hypothetical protein [Nostoc p
T	Cw?2196	7.06047e-05	0.137931	1125	aspartate aminotransferase [No
	Cw?5551	7.06082e-05	0.137931	1126
	Cw?0114	7.06098e-05	0.137931	1127	hypothetical protein 2 - Calot
	Cw?3378	7.06098e-05	0.137931	1128	hypothetical protein [Trichode
T	Cw?4294	7.06104e-05	0.139847	1129	hypothetical protein [Trichode
	Cw?0094	7.06159e-05	0.139847	1130	conserved hypothetical protein
	Cw?5048	7.06177e-05	0.139847	1131	N-acetylmuramoyl-L-alanine ami
	Cw?6523	7.06191e-05	0.139847	1132	hypothetical protein [Trichode
	Cw?0722	7.06207e-05	0.139847	1133	ISRSO5-TRANSPOSASE PROTEIN [Ra
T	Cw?5939	7.06218e-05	0.141762	1134	hypothetical protein [Nostoc p
	Cw?6368	7.06221e-05	0.141762	1135	hypothetical protein [Trichode
	Cw?5366	7.06256e-05	0.141762	1136	ATP-dependent Clp protease reg
	Cw?3721	7.0628e-05	0.141762	1137	hypothetical protein [Nostoc p
	Cw?4130	7.06287e-05	0.141762	1138	transposase [Nostoc sp. PCC 71
	Cw?3197	7.06298e-05	0.141762	1139	hypothetical protein [Desulfit
	Cw?4074	7.06315e-05	0.141762	1140	small conductance mechanosensi
	Cw?2854	7.06329e-05	0.141762	1141	hypothetical protein [Trichode
T	Cw?2647	7.06339e-05	0.143678	1142	Glutamate-1-semialdehyde 2,1-a
	Cw?5597	7.06414e-05	0.143678	1143	unknown protein [Synechocystis
	Cw?6462	7.06433e-05	0.143678	1144	hypothetical protein [Chlorofl
	Cw?0876	7.06439e-05	0.143678	1145	ORF_ID:alr7562~transposase~unk
	Cw?0059	7.06446e-05	0.143678	1146	transposase [Nostoc sp. PCC 71
	Cw?6036	7.06446e-05	0.143678	1147	transposase [Nostoc sp. PCC 71
	Cw?1643	7.0645e-05	0.143678	1148
	Cw?0812	7.06482e-05	0.143678	1149	RTX toxin transporter [Nostoc
	Cw?0701	7.06505e-05	0.143678	1150	hypothetical protein [Nostoc s
	Cw?3606	7.06505e-05	0.143678	1151	Probable transposase for inser
	Cw?6392	7.06505e-05	0.143678	1152	Probable transposase for inser
	Cw?0947	7.06521e-05	0.143678	1153	phytoene desaturase [Synechocy
	Cw?6043	7.06556e-05	0.143678	1154
	Cw?5587	7.06572e-05	0.143678	1155	hypothetical protein [Nostoc p
	Cw?2383	7.06614e-05	0.143678	1156	ORF_ID:alr7562~transposase~unk
	Cw?6294	7.06614e-05	0.143678	1157
	Cw?2843	7.06627e-05	0.143678	1158	Transposase and inactivated de
	Cw?1286	7.06643e-05	0.143678	1159	unknown protein [Synechocystis
	Cw?0023	7.0666e-05	0.143678	1160
	Cw?3177	7.06664e-05	0.143678	1161	transposase [Nostoc sp. PCC 71
	Cw?2169	7.06693e-05	0.143678	1162	transposase [Nostoc sp. PCC 71
T	Cw?5857	7.06707e-05	0.145594	1163	hypothetical protein [Nostoc p
	Cw?0703	7.06721e-05	0.145594	1164	unknown protein [Synechocystis
	Cw?2695	7.06721e-05	0.145594	1165	hypothetical protein [Trichode
	Cw?5247	7.06767e-05	0.145594	1166	hypothetical protein [Nostoc p
T	Cw?2812	7.06794e-05	0.14751	1167	P protein of glycine cleavage
T	Cw?5663	7.06826e-05	0.149425	1168	hypothetical protein [Nostoc p
	Cw?5945	7.06831e-05	0.149425	1169	glycosyl transferase, group 2
	Cw?4992	7.06851e-05	0.149425	1170	Vng0846c [Halobacterium sp. NR
	Cw?0534	7.06856e-05	0.149425	1171
	Cw?3920	7.06883e-05	0.149425	1172	hypothetical protein [Trichode
	Cw?1956	7.06901e-05	0.149425	1173
	Cw?4892	7.06901e-05	0.149425	1174	transposase [Nostoc sp. PCC 71
	Cw?1716	7.0692e-05	0.149425	1175
	Cw?5238	7.06928e-05	0.149425	1176	transposase [Nostoc sp. PCC 71
	Cw?3554	7.06937e-05	0.149425	1177	probable transposase [imported
	Cw?2634	7.06955e-05	0.149425	1178	hypothetical protein [Desulfit
	Cw?2693	7.06974e-05	0.149425	1179
T	Cw?6728	7.06982e-05	0.151341	1180	hypothetical protein [Nostoc p
T	Cw?4729	7.06991e-05	0.153257	1181	biotin carboxyl carrier protei
	Cw?4378	7.07008e-05	0.153257	1182	hypothetical protein [Rhodospi
	Cw?4337	7.07012e-05	0.153257	1183	ferredoxin [Thermosynechococcu
	Cw?0799	7.07027e-05	0.153257	1184
	Cw?3033	7.07044e-05	0.153257	1185	hypothetical protein [Nostoc p
	Cw?0281	7.07071e-05	0.153257	1186	ribosome releasing factor [Syn
	Cw?4126	7.07071e-05	0.153257	1187
	Cw?6478	7.07117e-05	0.153257	1188	hypothetical protein [Trichode
T	Cw?3653	7.07151e-05	0.155172	1189	hypothetical protein [Trichode
	Cw?5736	7.07168e-05	0.155172	1190	mannose-1-phosphate guanyltran
	Cw?0557	7.07168e-05	0.155172	1191	transposase [Nostoc sp. PCC 71
	Cw?1228	7.07168e-05	0.155172	1192	transposase [Nostoc sp. PCC 71
	Cw?2128	7.07168e-05	0.155172	1193	transposase [Nostoc sp. PCC 71
	Cw?4441	7.07168e-05	0.155172	1194	transposase [Nostoc sp. PCC 71
	Cw?4587	7.07168e-05	0.155172	1195	transposase [Nostoc sp. PCC 71
	Cw?5241	7.07168e-05	0.155172	1196	transposase [Nostoc sp. PCC 71
	Cw?5787	7.07168e-05	0.155172	1197	transposase [Nostoc sp. PCC 71
T	Cw?0834	7.07182e-05	0.157088	1198	NtcA [Cyanothece sp. ATCC 5114
T	Cw?0160	7.07185e-05	0.159004	1199	hypothetical protein [Synechoc
	Cw?0776	7.07191e-05	0.159004	1200	hypothetical protein [Magnetos
	Cw?2694	7.07207e-05	0.159004	1201	hypothetical protein [Trichode
	Cw?5346	7.07207e-05	0.159004	1202	unknown protein [Synechocystis
	Cw?0625	7.07212e-05	0.159004	1203	CheA like protein [Synechocyst
T	Cw?2251	7.07213e-05	0.16092	1204	unknown protein [Synechocystis
	Cw?1797	7.07231e-05	0.16092	1205	transposase [Nostoc sp. PCC 71
	Cw?1920	7.07231e-05	0.16092	1206	asparaginase [Synechocystis sp
T	Cw?2174	7.07231e-05	0.162835	1207	NAD-reducing hydrogenase gamma
	Cw?3143	7.07231e-05	0.162835	1208	ferredoxin-thioredoxin reducta
	Cw?2466	7.07234e-05	0.162835	1209	ORF_ID:alr8534~unknown protein
	Cw?3258	7.07234e-05	0.162835	1210	hypothetical protein [Trichode
	Cw?0705	7.0725e-05	0.162835	1211
	Cw?2350	7.07257e-05	0.162835	1212	hypothetical protein [Streptom
	Cw?4353	7.07259e-05	0.162835	1213	hypothetical protein 2 - Calot
	Cw?0400	7.07323e-05	0.162835	1214	unknown protein [Synechocystis
	Cw?5893	7.07355e-05	0.162835	1215	Uma1 [Microcystis aeruginosa]
	Cw?6220	7.07384e-05	0.162835	1216	unknown protein [Synechocystis
	Cw?3495	7.07391e-05	0.162835	1217	hypothetical protein [Nostoc p
	Cw?4280	7.0741e-05	0.162835	1218
	Cw?4323	7.0741e-05	0.162835	1219	ORF_ID:tlr1280~hypothetical pr
	Cw?4983	7.0741e-05	0.162835	1220
	Cw?6521	7.0741e-05	0.162835	1221
	Cw?0196	7.0743e-05	0.162835	1222	hypothetical protein [Desulfit
	Cw?3192	7.0743e-05	0.162835	1223	hypothetical protein [Desulfit
T	Cw?4873	7.0743e-05	0.164751	1224	hypothetical protein [Cyanothe
T	Cw?3318	7.07436e-05	0.166667	1225	fructose-1,6-bisphosphate aldo
	Cw?0100	7.07458e-05	0.166667	1226	syrP protein, putative [Pseudo
	Cw?1968	7.07483e-05	0.166667	1227	hypothetical protein [Trichode
	Cw?5728	7.07509e-05	0.166667	1228	hypothetical protein [Nostoc p
	Cw?4454	7.07537e-05	0.166667	1229	unknown protein [Nostoc sp. PC
	Cw?3260	7.07541e-05	0.166667	1230	unknown protein [Nostoc sp. PC
	Cw?3861	7.0756e-05	0.166667	1231	hypothetical protein [Trichode
	Cw?6262	7.07591e-05	0.166667	1232	mannosyl transferase [Nostoc s
	Cw?0898	7.07627e-05	0.166667	1233	putative arylsulfatase regulat
	Cw?3935	7.0763e-05	0.166667	1234	hypothetical protein [Trichode
	Cw?2150	7.07642e-05	0.166667	1235
	Cw?1175	7.07649e-05	0.166667	1236	Predicted NTPase (NACHT family
	Cw?2284	7.07676e-05	0.166667	1237
	Cw?5377	7.07676e-05	0.166667	1238	hypothetical protein [Nostoc p
	Cw?4715	7.07679e-05	0.166667	1239	ORF2, intron contained [Caloth
	Cw?2227	7.07683e-05	0.166667	1240
	Cw?3201	7.07687e-05	0.166667	1241	ORF_ID:alr8560~reverse transcr
	Cw?0683	7.07694e-05	0.166667	1242	hypothetical protein [Nostoc s
	Cw?1972	7.07721e-05	0.166667	1243
	Cw?0936	7.07744e-05	0.166667	1244	hypothetical protein [Nostoc s
	Cw?3168	7.07744e-05	0.166667	1245
	Cw?6077	7.07756e-05	0.166667	1246	hypothetical protein [Trichode
	Cw?0767	7.07771e-05	0.166667	1247	hypothetical protein [Desulfit
T	Cw?2711	7.07786e-05	0.168582	1248	photomixotrophic growth relate
	Cw?3556	7.07834e-05	0.168582	1249	hypothetical protein [Synechoc
	Cw?0427	7.07839e-05	0.168582	1250
	Cw?5374	7.07839e-05	0.168582	1251	transposase [Nostoc sp. PCC 71
	Cw?6120	7.07855e-05	0.168582	1252	lipase (class 3) family [Arabi
	Cw?6179	7.07856e-05	0.168582	1253	probable transposase [imported
	Cw?1990	7.07861e-05	0.168582	1254	hypothetical protein [Trichode
	Cw?3824	7.07877e-05	0.168582	1255	NifX [Cyanothece sp. PCC 8801]
	Cw?1161	7.07888e-05	0.168582	1256	probable transposase [imported
	Cw?6677	7.07891e-05	0.168582	1257
	Cw?0409	7.07894e-05	0.168582	1258	hypothetical protein [Trichode
	Cw?4181	7.07898e-05	0.168582	1259	hypothetical protein [Trichode
	Cw?1899	7.0792e-05	0.168582	1260	hypothetical protein [Nostoc p
	Cw?4356	7.07965e-05	0.168582	1261
T	Cw?2858	7.0797e-05	0.170498	1262	hypothetical protein [Nostoc s
	Cw?5326	7.07979e-05	0.170498	1263	hypothetical protein [Trichode
	Cw?0449	7.0798e-05	0.170498	1264
	Cw?3121	7.0798e-05	0.170498	1265
	Cw?0335	7.07983e-05	0.170498	1266	hypothetical protein [Desulfit
	Cw?4829	7.07983e-05	0.170498	1267	unknown [Zymomonas mobilis] gi
	Cw?3786	7.07998e-05	0.170498	1268
	Cw?2761	7.08016e-05	0.170498	1269	hypothetical protein [Trichode
	Cw?4061	7.08027e-05	0.170498	1270	hypothetical protein [Synechoc
	Cw?5747	7.08036e-05	0.170498	1271	probable transposase [imported
	Cw?0890	7.0806e-05	0.170498	1272	hypothetical protein [Nostoc s
	Cw?1937	7.0806e-05	0.170498	1273	hypothetical protein [Trichode
	Cw?0944	7.08062e-05	0.170498	1274	hypothetical protein [Synechoc
	Cw?4171	7.08107e-05	0.170498	1275	hypothetical protein [Nostoc s
	Cw?0061	7.08111e-05	0.170498	1276	circadian oscillating polypept
	Cw?0369	7.08128e-05	0.170498	1277	hypothetical protein [Nostoc p
	Cw?0398	7.08134e-05	0.170498	1278	transposase [Nostoc sp. PCC 71
	Cw?4099	7.0814e-05	0.170498	1279	putative acyltransferase [Nost
	Cw?0613	7.08146e-05	0.170498	1280	hypothetical protein [Rhodopse
T	Cw?3546	7.08192e-05	0.172414	1281	hypothetical protein [Nostoc s
	Cw?0622	7.08195e-05	0.172414	1282	conserved hypothetical protein
	Cw?6482	7.0821e-05	0.172414	1283	hypothetical protein [Nostoc p
	Cw?4277	7.08215e-05	0.172414	1284
	Cw?5136	7.08215e-05	0.172414	1285	hypothetical protein [Nostoc p
T	Cw?3658	7.08221e-05	0.17433	1286	ferredoxin-NADP oxidoreductase
	Cw?4463	7.08286e-05	0.17433	1287	unknown protein [Nostoc sp. PC
	Cw?3668	7.08292e-05	0.17433	1288	hypothetical protein [Nostoc s
	Cw?1325	7.08308e-05	0.17433	1289	Histidinol phosphatase related
	Cw?5623	7.08319e-05	0.17433	1290	two-component response regulat
	Cw?6016	7.08357e-05	0.17433	1291	hypothetical protein [Nostoc s
	Cw?0473	7.08401e-05	0.17433	1292
T	Cw?0568	7.08401e-05	0.176245	1293	septum site-determining protei
	Cw?0999	7.08401e-05	0.176245	1294	ORF_ID:tll1574~hypothetical pr
	Cw?1160	7.08401e-05	0.176245	1295	ABC-type phosphate/phosphonate
	Cw?2000	7.08401e-05	0.176245	1296
	Cw?2324	7.08401e-05	0.176245	1297
	Cw?3750	7.08401e-05	0.176245	1298	hypothetical protein [Nostoc p
	Cw?4603	7.08401e-05	0.176245	1299	glutaredoxin [Nostoc sp. PCC 7
	Cw?4838	7.08401e-05	0.176245	1300	ORF_ID:tll1487~hypothetical pr
	Cw?4943	7.08401e-05	0.176245	1301	KaiB [Cyanothece sp. PCC 8801]
	Cw?5542	7.08401e-05	0.176245	1302	hypothetical protein [Nostoc p
	Cw?5296	7.08428e-05	0.176245	1303	carbon dioxide concentrating m
	Cw?1071	7.08435e-05	0.176245	1304	unknown protein [Synechocystis
T	Cw?4815	7.08458e-05	0.178161	1305	hypothetical protein [Synechoc
	Cw?0348	7.08495e-05	0.178161	1306	transposase [Nostoc sp. PCC 71
	Cw?1894	7.08495e-05	0.178161	1307	transposase [Nostoc sp. PCC 71
	Cw?2059	7.08495e-05	0.178161	1308	transposase [Nostoc sp. PCC 71
	Cw?4820	7.08495e-05	0.178161	1309	transposase [Nostoc sp. PCC 71
	Cw?5705	7.08495e-05	0.178161	1310	transposase [Nostoc sp. PCC 71
	Cw?3659	7.08501e-05	0.178161	1311	trehalose-6-phosphate synthase
	Cw?5719	7.08503e-05	0.178161	1312	hypothetical protein [Nostoc p
	Cw?1704	7.08522e-05	0.178161	1313	hypothetical protein [Nostoc p
	Cw?3136	7.0855e-05	0.178161	1314	unknown protein [Synechocystis
	Cw?4221	7.0855e-05	0.178161	1315	ferredoxin--thioredoxin reduct
	Cw?6384	7.08559e-05	0.178161	1316	transposase [Nostoc sp. PCC 71
	Cw?1557	7.08562e-05	0.178161	1317	hypothetical protein [Desulfit
	Cw?2168	7.08594e-05	0.178161	1318	transposase [Nostoc sp. PCC 71
	Cw?2627	7.08594e-05	0.178161	1319	hypothetical protein [Nostoc p
	Cw?1809	7.08599e-05	0.178161	1320	hypothetical protein [Nostoc p
	Cw?3739	7.08601e-05	0.178161	1321	ORF_ID:alr8560~reverse transcr
	Cw?5124	7.08601e-05	0.178161	1322	hypothetical protein [Microbul
	Cw?2894	7.08633e-05	0.178161	1323	hypothetical protein [Nostoc s
T	Cw?3012	7.08633e-05	0.180077	1324	DNA gyrase A subunit [Synechoc
T	Cw?2327	7.08671e-05	0.181992	1325	hypothetical protein [Synechoc
	Cw?2581	7.08687e-05	0.181992	1326	ORF_ID:tlr0896~hypothetical pr
T	Cw?0319	7.08694e-05	0.183908	1327	dTDP-glucose 4-6-dehydratase [
	Cw?4551	7.08723e-05	0.183908	1328	unknown protein [Nostoc sp. PC
T	Cw?4239	7.0873e-05	0.185824	1329	Cytochrome b6 gi|282193|pir||S
	Cw?1778	7.08752e-05	0.185824	1330	hypothetical protein [Nostoc p
	Cw?0747	7.08781e-05	0.185824	1331	ORF_ID:alr7555~hypothetical pr
T	Cw?1377	7.088e-05	0.187739	1332	delta-9 desaturase [Synechococ
T	Cw?1746	7.08824e-05	0.189655	1333	sulfate adenylyltransferase [S
	Cw?6232	7.0883e-05	0.189655	1334	hypothetical protein [Nostoc p
	Cw?4520	7.0886e-05	0.189655	1335
	Cw?5338	7.08883e-05	0.189655	1336	hypothetical protein 2 - Calot
T	Cw?0365	7.08904e-05	0.191571	1337	hypothetical protein [Nostoc p
T	Cw?4596	7.08904e-05	0.193487	1338	hypothetical protein [Nostoc p
	Cw?0620	7.08915e-05	0.193487	1339
	Cw?3928	7.08915e-05	0.193487	1340
	Cw?4445	7.08915e-05	0.193487	1341
	Cw?3989	7.08921e-05	0.193487	1342	hypothetical protein [Trichode
	Cw?1813	7.08926e-05	0.193487	1343
	Cw?2023	7.08926e-05	0.193487	1344
	Cw?5648	7.08932e-05	0.193487	1345	hypothetical protein [Nostoc s
	Cw?3891	7.08945e-05	0.193487	1346	transposase [Methanosarcina ac
	Cw?4211	7.08945e-05	0.193487	1347	transposase [Methanosarcina ac
	Cw?3916	7.08969e-05	0.193487	1348	hypothetical protein [Nostoc p
	Cw?4214	7.08974e-05	0.193487	1349	unknown protein [Synechocystis
	Cw?2100	7.08989e-05	0.193487	1350	conserved hypothetical protein
	Cw?0626	7.08993e-05	0.193487	1351	Photosystem II 12 kDa extrinsi
	Cw?4046	7.09021e-05	0.193487	1352	probable transposase [imported
	Cw?4139	7.09024e-05	0.193487	1353	hypothetical protein [Trichode
	Cw?0697	7.0903e-05	0.193487	1354	hypothetical protein [Desulfit
T	Cw?4622	7.09033e-05	0.195402	1355	PlsX protein [Synechocystis sp
	Cw?2531	7.09042e-05	0.195402	1356
	Cw?3427	7.09042e-05	0.195402	1357	hypothetical protein [Trichode
	Cw?1635	7.09079e-05	0.195402	1358	hypothetical protein [Nostoc p
	Cw?2058	7.09125e-05	0.195402	1359	hypothetical protein [Trichode
	Cw?1127	7.09132e-05	0.195402	1360	probable transposase [imported
	Cw?3629	7.09132e-05	0.195402	1361	hypothetical protein [Nostoc p
	Cw?5454	7.09132e-05	0.195402	1362	probable transposase [imported
	Cw?0792	7.09141e-05	0.195402	1363	hypothetical protein [Nostoc s
T	Cw?5405	7.09144e-05	0.197318	1364	hypothetical protein [Trichode
	Cw?0806	7.09158e-05	0.197318	1365	transposase homolog [imported]
	Cw?3827	7.092e-05	0.197318	1366	Nitrogenase stabilizing/protec
	Cw?5751	7.09222e-05	0.197318	1367
T	Cw?5589	7.09229e-05	0.199234	1368	N-acetyl-gamma-glutamyl-phosph
	Cw?3340	7.09247e-05	0.199234	1369	hypothetical protein 2 - Calot
	Cw?1719	7.09252e-05	0.199234	1370
	Cw?3278	7.09252e-05	0.199234	1371
	Cw?3274	7.09252e-05	0.199234	1372	hypothetical protein [Nostoc p
	Cw?5695	7.09252e-05	0.199234	1373	unknown protein [Synechocystis
	Cw?5479	7.09278e-05	0.199234	1374	hypothetical protein [Synechoc
	Cw?6264	7.09307e-05	0.199234	1375	GDP-D-mannose dehydratase [Syn
	Cw?0055	7.09331e-05	0.199234	1376	hypothetical protein [Desulfit
	Cw?4903	7.09334e-05	0.199234	1377	phosphoheptose isomerase [Syne
	Cw?4011	7.09346e-05	0.199234	1378	unknown protein [Synechococcus
T	Cw?1219	7.09377e-05	0.201149	1379	hypothetical protein [Nostoc p
	Cw?1097	7.09442e-05	0.201149	1380	cutA, putative [Plasmodium fal
	Cw?2659	7.09442e-05	0.201149	1381	ORF_ID:alr7562~transposase~unk
	Cw?3089	7.09442e-05	0.201149	1382	hypothetical protein [Trichode
	Cw?4514	7.09442e-05	0.201149	1383	ORF_ID:alr7562~transposase~unk
	Cw?5630	7.09442e-05	0.201149	1384	ORF_ID:alr7562~transposase~unk
	Cw?6712	7.09442e-05	0.201149	1385	hypothetical protein [Nostoc p
	Cw?0578	7.09477e-05	0.201149	1386	hypothetical protein [Nostoc p
T	Cw?5451	7.0949e-05	0.203065	1387	hypothetical protein [Synechoc
	Cw?4128	7.09501e-05	0.203065	1388	serine acetyltransferase [Syne
	Cw?3206	7.09513e-05	0.203065	1389	bll7924 [Bradyrhizobium japoni
T	Cw?5768	7.0953e-05	0.204981	1390	hypothetical protein [Nostoc p
	Cw?1251	7.09531e-05	0.204981	1391	transposase [Methanosarcina ac
	Cw?0424	7.09544e-05	0.204981	1392	hypothetical protein [Nostoc p
	Cw?0286	7.0956e-05	0.204981	1393	hypothetical protein [Nostoc p
	Cw?2076	7.0956e-05	0.204981	1394	ORF_ID:alr7562~transposase~unk
	Cw?2464	7.09568e-05	0.204981	1395	hypothetical protein [Nostoc p
	Cw?2623	7.09607e-05	0.204981	1396	hypothetical protein [Nostoc s
T	Cw?3414	7.09616e-05	0.206897	1397	30S ribosomal protein S1 [Nost
	Cw?4536	7.09618e-05	0.206897	1398	hypothetical protein [Chlorofl
	Cw?1194	7.09644e-05	0.206897	1399	probable transposase [imported
	Cw?3521	7.09644e-05	0.206897	1400	probable transposase [imported
T	Cw?0507	7.09645e-05	0.208812	1401	hypothetical protein [Trichode
	Cw?0062	7.09668e-05	0.208812	1402	cell division protein; FtsH [S
	Cw?0757	7.09668e-05	0.208812	1403
	Cw?0954	7.09668e-05	0.208812	1404
	Cw?1982	7.09668e-05	0.208812	1405	hypothetical protein [Nostoc p
	Cw?4014	7.09668e-05	0.208812	1406
	Cw?6543	7.09668e-05	0.208812	1407	Pyruvate kinase
	Cw?0993	7.09694e-05	0.208812	1408	hypothetical protein [Desulfit
	Cw?1323	7.09694e-05	0.208812	1409	hypothetical protein [Ferropla
	Cw?2574	7.09694e-05	0.208812	1410	hypothetical protein [Desulfit
	Cw?4599	7.09694e-05	0.208812	1411	hypothetical protein [Desulfit
	Cw?5158	7.09694e-05	0.208812	1412	hypothetical protein [Desulfit
	Cw?5749	7.09694e-05	0.208812	1413	hypothetical protein [Desulfit
	Cw?6142	7.09694e-05	0.208812	1414	hypothetical protein [Desulfit
	Cw?6340	7.09694e-05	0.208812	1415	hypothetical protein [Desulfit
T	Cw?3807	7.097e-05	0.210728	1416	hypothetical protein [Nostoc p
	Cw?1833	7.09708e-05	0.210728	1417	hypothetical protein [Microbul
	Cw?4223	7.0971e-05	0.210728	1418
	Cw?0218	7.09718e-05	0.210728	1419	probable transposase [imported
	Cw?5058	7.09718e-05	0.210728	1420	probable transposase [imported
	Cw?0268	7.09761e-05	0.210728	1421	hypothetical protein [Nostoc p
	Cw?1090	7.09767e-05	0.210728	1422	hypothetical protein [Nostoc s
	Cw?2965	7.0978e-05	0.210728	1423
	Cw?4289	7.0978e-05	0.210728	1424	unknown protein [Nostoc sp. PC
	Cw?6529	7.0978e-05	0.210728	1425	hypothetical protein [Trichode
	Cw?0015	7.09791e-05	0.210728	1426	hypothetical protein [Nostoc p
T	Cw?6504	7.09809e-05	0.212644	1427	diacylglycerol kinase [Synecho
T	Cw?1278	7.09816e-05	0.214559	1428	hypothetical protein [Nostoc s
	Cw?1980	7.09822e-05	0.214559	1429	transposase [Nostoc sp. PCC 71
	Cw?2477	7.09822e-05	0.214559	1430	transposase [Nostoc sp. PCC 71
	Cw?3375	7.09822e-05	0.214559	1431	ISRSO5-TRANSPOSASE PROTEIN [Ra
	Cw?5473	7.09822e-05	0.214559	1432	transposase [Nostoc sp. PCC 71
	Cw?6303	7.09822e-05	0.214559	1433	transposase [Nostoc sp. PCC 71
	Cw?1545	7.09827e-05	0.214559	1434	hypothetical protein [Nostoc s
	Cw?0322	7.09829e-05	0.214559	1435	hypothetical protein [Trichode
	Cw?1089	7.09865e-05	0.214559	1436	transposase homolog [imported]
	Cw?3835	7.0987e-05	0.214559	1437	hypothetical protein [Trichode
	Cw?2686	7.09873e-05	0.214559	1438	similar to macrolide efflux pr
	Cw?2267	7.09875e-05	0.214559	1439	hypothetical protein [Trichode
T	Cw?6505	7.09878e-05	0.216475	1440	anthranilate synthase componen
	Cw?2825	7.09882e-05	0.216475	1441	heterocyst to vegetative cell
	Cw?5183	7.09937e-05	0.216475	1442	Hypothetical 31.4 kDa protein
	Cw?1543	7.09941e-05	0.216475	1443
	Cw?3440	7.09941e-05	0.216475	1444
	Cw?4244	7.09941e-05	0.216475	1445
	Cw?0586	7.09957e-05	0.216475	1446	hypothetical protein [Nostoc p
	Cw?0819	7.09975e-05	0.216475	1447
	Cw?4712	7.09975e-05	0.216475	1448	glutamate dehydrogenase (NADP+
	Cw?4719	7.09975e-05	0.216475	1449
	Cw?4781	7.09979e-05	0.216475	1450	hypothetical protein [Synechoc
	Cw?5382	7.10003e-05	0.216475	1451	hypothetical protein [Nostoc p
	Cw?0527	7.10019e-05	0.216475	1452
	Cw?1091	7.10019e-05	0.216475	1453
	Cw?2110	7.10019e-05	0.216475	1454
	Cw?4870	7.10019e-05	0.216475	1455
	Cw?2552	7.10032e-05	0.216475	1456
	Cw?2496	7.10037e-05	0.216475	1457	hypothetical protein [Synechoc
	Cw?2188	7.1005e-05	0.216475	1458	1,4-alpha-glucan branching enz
	Cw?5039	7.10057e-05	0.216475	1459	probable hexosyltransferase [N
	Cw?0892	7.10091e-05	0.216475	1460	probable glycosyl transferase
	Cw?1555	7.10097e-05	0.216475	1461
	Cw?4468	7.10118e-05	0.216475	1462	transposase [Methanosarcina ac
	Cw?0971	7.10146e-05	0.216475	1463	hypothetical protein [Nostoc p
	Cw?0079	7.10158e-05	0.216475	1464
T	Cw?2028	7.1018e-05	0.218391	1465	2,3-bisphosphoglycerate-indepe
	Cw?0755	7.10187e-05	0.218391	1466	unknown protein [Synechocystis
	Cw?0311	7.10193e-05	0.218391	1467	hypothetical protein [Nostoc p
T	Cw?4700	7.10207e-05	0.220307	1468	hypothetical protein [Nostoc p
	Cw?5130	7.10207e-05	0.220307	1469	hypothetical protein [Trichode
	Cw?4859	7.10242e-05	0.220307	1470	heme oxygenase [Synechocystis
	Cw?6064	7.10242e-05	0.220307	1471	ORF_ID:all9020~unknown protein
	Cw?2332	7.1028e-05	0.220307	1472
	Cw?3875	7.1028e-05	0.220307	1473	transposase [Nostoc sp. PCC 71
	Cw?4714	7.1028e-05	0.220307	1474	hypothetical protein 2 - Calot
	Cw?5014	7.1028e-05	0.220307	1475	unknown protein [Synechocystis
	Cw?4205	7.10315e-05	0.220307	1476	WcbF [Burkholderia pseudomalle
	Cw?0338	7.10324e-05	0.220307	1477	hypothetical protein [Trichode
T	Cw?3385	7.10331e-05	0.222222	1478	hypothetical protein [Nostoc s
	Cw?5819	7.10342e-05	0.222222	1479	hypothetical protein [Nostoc p
	Cw?5273	7.10347e-05	0.222222	1480	transposase [Nostoc sp. PCC 71
T	Cw?6240	7.10366e-05	0.224138	1481	NADH dehydrogenase subunit 4L
	Cw?4160	7.1037e-05	0.224138	1482	NADH dehydrogenase subunit 5 [
	Cw?1971	7.10435e-05	0.224138	1483	hypothetical protein [Nostoc s
	Cw?3041	7.10463e-05	0.224138	1484	probable transposase [imported
	Cw?4802	7.10467e-05	0.224138	1485	unknown protein [Synechocystis
	Cw?1558	7.1048e-05	0.224138	1486
	Cw?5180	7.1048e-05	0.224138	1487
	Cw?1528	7.1049e-05	0.224138	1488
	Cw?3820	7.10503e-05	0.224138	1489	Nitrogenase molybdenum-iron pr
	Cw?5332	7.10515e-05	0.224138	1490	hypothetical protein [Trichode
	Cw?3300	7.1052e-05	0.224138	1491	transposase [Nostoc sp. PCC 71
	Cw?4782	7.1052e-05	0.224138	1492	hypothetical protein [Nostoc p
	Cw?0608	7.10524e-05	0.224138	1493	blr5433 [Bradyrhizobium japoni
	Cw?1931	7.10531e-05	0.224138	1494	hypothetical protein [Nostoc p
	Cw?5388	7.10546e-05	0.224138	1495	hypothetical protein [Trichode
T	Cw?4852	7.10571e-05	0.226054	1496	hypothetical protein [Nostoc p
	Cw?4656	7.10586e-05	0.226054	1497	twitching motility protein [No
T	Cw?1404	7.10598e-05	0.227969	1498	acetyl-CoA carboxylase alpha s
	Cw?3250	7.10598e-05	0.227969	1499	unknown protein [Nostoc sp. PC
	Cw?5510	7.10603e-05	0.227969	1500	hypothetical protein [Synechoc
	Cw?6398	7.10618e-05	0.227969	1501	outer membrane secretion prote
	Cw?0396	7.1064e-05	0.227969	1502	CAB/ELIP/HLIP superfamily [Syn
	Cw?3303	7.1064e-05	0.227969	1503	photosystem II 13kD protein (P
	Cw?6569	7.10668e-05	0.227969	1504	probable transposase [imported
	Cw?3871	7.1068e-05	0.227969	1505	unknown protein [Synechocystis
	Cw?6510	7.10684e-05	0.227969	1506
	Cw?4722	7.10695e-05	0.227969	1507
	Cw?3691	7.10703e-05	0.227969	1508	hypothetical protein [Nostoc p
	Cw?6049	7.10711e-05	0.227969	1509	hypothetical protein [Trichode
	Cw?5640	7.10719e-05	0.227969	1510	hypothetical protein [Trichode
T	Cw?6518	7.1074e-05	0.229885	1511	hypothetical protein [Nostoc p
	Cw?2087	7.10779e-05	0.229885	1512	general secretion pathway prot
	Cw?4471	7.10793e-05	0.229885	1513
	Cw?4550	7.10793e-05	0.229885	1514
	Cw?6520	7.10793e-05	0.229885	1515
	Cw?0404	7.10818e-05	0.229885	1516	hypothetical protein [Trichode
	Cw?3148	7.10818e-05	0.229885	1517	unknown protein [Synechocystis
	Cw?3314	7.10826e-05	0.229885	1518	hypothetical protein [Desulfit
	Cw?4175	7.10826e-05	0.229885	1519	hypothetical protein [Desulfit
	Cw?4488	7.10826e-05	0.229885	1520	hypothetical protein [Desulfit
	Cw?3437	7.10834e-05	0.229885	1521	hypothetical protein [Synechoc
	Cw?2419	7.10834e-05	0.229885	1522	carbon dioxide concentrating m
	Cw?6400	7.10845e-05	0.229885	1523	hypothetical protein [Magnetoc
	Cw?3797	7.10856e-05	0.229885	1524	hypothetical protein [Nostoc p
	Cw?0604	7.10877e-05	0.229885	1525	hypothetical protein [Magnetos
	Cw?3126	7.10877e-05	0.229885	1526	Mn transporter; MntC [Synechoc
	Cw?4837	7.10877e-05	0.229885	1527
	Cw?5558	7.10877e-05	0.229885	1528
	Cw?5687	7.10888e-05	0.229885	1529	hypothetical protein [Staphylo
	Cw?1324	7.10911e-05	0.229885	1530	hypothetical protein [Magnetoc
	Cw?0227	7.10925e-05	0.229885	1531
	Cw?2583	7.10931e-05	0.229885	1532
	Cw?5248	7.10931e-05	0.229885	1533
	Cw?6157	7.10931e-05	0.229885	1534
	Cw?3811	7.10968e-05	0.229885	1535	conserved component of ABC tra
	Cw?2794	7.11016e-05	0.229885	1536	serine/threonine kinase [Nosto
	Cw?5498	7.11027e-05	0.229885	1537	hypothetical protein [Trichode
	Cw?1332	7.11046e-05	0.229885	1538	unknown protein [Nostoc sp. PC
	Cw?4446	7.11057e-05	0.229885	1539	hypothetical protein [Nostoc s
	Cw?5312	7.11074e-05	0.229885	1540	hypothetical protein [Nostoc s
	Cw?2523	7.11078e-05	0.229885	1541	hypothetical protein [Desulfit
T	Cw?6489	7.111e-05	0.231801	1542	hypothetical protein [Synechoc
	Cw?4447	7.11113e-05	0.231801	1543
	Cw?0667	7.1113e-05	0.231801	1544
	Cw?0297	7.11149e-05	0.231801	1545	transposase [Nostoc sp. PCC 71
	Cw?2725	7.11154e-05	0.231801	1546	hypothetical protein [Nostoc p
	Cw?0855	7.11171e-05	0.231801	1547
	Cw?1352	7.11171e-05	0.231801	1548	hypothetical protein [Nostoc s
	Cw?5937	7.1118e-05	0.231801	1549	probable transposase [imported
	Cw?0476	7.11196e-05	0.231801	1550	Cyanophycin synthetase gi|9739
	Cw?5060	7.11202e-05	0.231801	1551	hypothetical protein [Ferropla
	Cw?3832	7.11213e-05	0.231801	1552	iron(II) transporter [Nostoc s
T	Cw?6188	7.1123e-05	0.233716	1553	hypothetical protein [Nostoc p
T	Cw?5365	7.11232e-05	0.235632	1554	ATP phosphoribosyltransferase
	Cw?4717	7.11256e-05	0.235632	1555	glutathione peroxidase [Synech
	Cw?2283	7.11269e-05	0.235632	1556	transposase [Nostoc sp. PCC 71
	Cw?6058	7.11269e-05	0.235632	1557	unknown protein [Synechocystis
	Cw?3567	7.11279e-05	0.235632	1558	hypothetical protein [Nostoc p
	Cw?6485	7.11288e-05	0.235632	1559	sugar kinase [Nostoc sp. PCC 7
	Cw?4359	7.11304e-05	0.235632	1560	hypothetical protein [Trichode
	Cw?6071	7.11309e-05	0.235632	1561	transposase [Nostoc sp. PCC 71
	Cw?1145	7.11317e-05	0.235632	1562	hypothetical protein [Rhodospi
	Cw?0394	7.11346e-05	0.235632	1563	two-component response regulat
	Cw?0412	7.11346e-05	0.235632	1564	unknown protein [Synechocystis
	Cw?0851	7.11346e-05	0.235632	1565	transposase [Nostoc sp. PCC 71
	Cw?1092	7.11346e-05	0.235632	1566
	Cw?2510	7.11346e-05	0.235632	1567
	Cw?4303	7.11346e-05	0.235632	1568	transposase [Nostoc sp. PCC 71
	Cw?6186	7.11346e-05	0.235632	1569	integrase/recombinase [Nostoc
	Cw?4619	7.11365e-05	0.235632	1570	hypothetical protein [Synechoc
	Cw?6715	7.11379e-05	0.235632	1571
	Cw?6512	7.11409e-05	0.235632	1572
	Cw?0610	7.11439e-05	0.235632	1573	blr5436 [Bradyrhizobium japoni
	Cw?3907	7.11447e-05	0.235632	1574	hypothetical protein [Trichode
	Cw?5531	7.11462e-05	0.235632	1575	unknown protein [Synechocystis
	Cw?6147	7.11475e-05	0.235632	1576	hypothetical protein [Ralstoni
	Cw?4902	7.1148e-05	0.235632	1577	hypothetical protein [Synechoc
	Cw?3023	7.11506e-05	0.235632	1578	ISRSO5-TRANSPOSASE PROTEIN [Ra
T	Cw?4222	7.11506e-05	0.237548	1579	hypothetical protein [Nostoc p
T	Cw?6309	7.11511e-05	0.239464	1580	NADH dehydrogenase subunit 2 [
	Cw?5020	7.11526e-05	0.239464	1581
	Cw?5435	7.1153e-05	0.239464	1582	hypothetical protein 2 - Calot
	Cw?0643	7.11544e-05	0.239464	1583
	Cw?2271	7.11544e-05	0.239464	1584
	Cw?4170	7.11544e-05	0.239464	1585
	Cw?5831	7.11544e-05	0.239464	1586
	Cw?1621	7.11564e-05	0.239464	1587	hypothetical protein [Desulfit
T	Cw?2859	7.11592e-05	0.241379	1588	probable rRNA methylase [Nosto
	Cw?1942	7.11606e-05	0.241379	1589	unknown protein [Synechocystis
	Cw?2613	7.11611e-05	0.241379	1590	hypothetical protein [Trichode
	Cw?1762	7.11621e-05	0.241379	1591	hypothetical protein [Pseudomo
	Cw?3173	7.11621e-05	0.241379	1592	hypothetical protein [Nostoc p
	Cw?1588	7.11635e-05	0.241379	1593	hypothetical protein [Rhodospi
T	Cw?3009	7.11643e-05	0.243295	1594	hypothetical protein [Nostoc p
	Cw?3671	7.11643e-05	0.243295	1595	ORF_ID:alr7562~transposase~unk
	Cw?2126	7.11654e-05	0.243295	1596
	Cw?5121	7.11654e-05	0.243295	1597
	Cw?0522	7.11692e-05	0.243295	1598
	Cw?2687	7.11692e-05	0.243295	1599	probable transposase [imported
	Cw?2989	7.11692e-05	0.243295	1600	probable transposase [imported
	Cw?3145	7.11692e-05	0.243295	1601	hypothetical protein [Nostoc p
	Cw?6709	7.11692e-05	0.243295	1602	probable transposase [imported
	Cw?5030	7.117e-05	0.243295	1603	unknown protein [Synechocystis
	Cw?6556	7.11715e-05	0.243295	1604	hypothetical protein [Nostoc p
	Cw?1890	7.11716e-05	0.243295	1605	polysialic acid transport prot
	Cw?2568	7.11723e-05	0.243295	1606
	Cw?6059	7.11723e-05	0.243295	1607
	Cw?6527	7.11737e-05	0.243295	1608	hypothetical protein [Nostoc s
	Cw?4990	7.11749e-05	0.243295	1609	unknown protein [Nostoc sp. PC
	Cw?2838	7.11755e-05	0.243295	1610	transposase [Nostoc sp. PCC 71
	Cw?1247	7.11771e-05	0.243295	1611	hypothetical protein [Synechoc
	Cw?5816	7.11786e-05	0.243295	1612	2-hydroxyhepta-2,4-diene-1,7-d
	Cw?0478	7.1179e-05	0.243295	1613	transposase [Nostoc sp. PCC 71
	Cw?0589	7.11806e-05	0.243295	1614
	Cw?1973	7.11821e-05	0.243295	1615
	Cw?4377	7.11821e-05	0.243295	1616	hypothetical protein [Nostoc p
T	Cw?0088	7.11824e-05	0.245211	1617	hypothetical protein [Nostoc s
	Cw?5137	7.11844e-05	0.245211	1618
	Cw?1970	7.11854e-05	0.245211	1619
	Cw?1961	7.11854e-05	0.245211	1620	resolvase-like protein [Acidit
	Cw?2726	7.11871e-05	0.245211	1621	hypothetical protein [Trichode
	Cw?4744	7.11871e-05	0.245211	1622	transposase [Nostoc sp. PCC 71
	Cw?6215	7.11871e-05	0.245211	1623	hypothetical protein [Rhodopse
	Cw?2116	7.11877e-05	0.245211	1624	transposase [Methanosarcina ac
	Cw?3074	7.11877e-05	0.245211	1625	transposase [Methanosarcina ac
	Cw?5391	7.11892e-05	0.245211	1626
	Cw?5404	7.11895e-05	0.245211	1627	zeta-carotene desaturase [Nost
	Cw?3751	7.11897e-05	0.245211	1628
	Cw?0146	7.11903e-05	0.245211	1629
	Cw?0236	7.11903e-05	0.245211	1630
	Cw?0257	7.11903e-05	0.245211	1631
	Cw?1007	7.11903e-05	0.245211	1632
	Cw?1197	7.11903e-05	0.245211	1633
	Cw?1685	7.11903e-05	0.245211	1634
	Cw?1731	7.11903e-05	0.245211	1635
	Cw?1817	7.11903e-05	0.245211	1636
	Cw?2206	7.11903e-05	0.245211	1637
	Cw?2262	7.11903e-05	0.245211	1638
	Cw?2476	7.11903e-05	0.245211	1639
	Cw?2966	7.11903e-05	0.245211	1640
	Cw?3294	7.11903e-05	0.245211	1641
	Cw?3337	7.11903e-05	0.245211	1642
	Cw?3550	7.11903e-05	0.245211	1643	Unknown [Vibrio vulnificus CMC
	Cw?3719	7.11903e-05	0.245211	1644
	Cw?4333	7.11903e-05	0.245211	1645
	Cw?4415	7.11903e-05	0.245211	1646
	Cw?4786	7.11903e-05	0.245211	1647
	Cw?5943	7.11903e-05	0.245211	1648
	Cw?5406	7.11903e-05	0.245211	1649
	Cw?5501	7.11903e-05	0.245211	1650
	Cw?6403	7.11903e-05	0.245211	1651	putative transposase [Anabaena
	Cw?4776	7.11907e-05	0.245211	1652
	Cw?1705	7.1192e-05	0.245211	1653	hypothetical protein [Nostoc s
	Cw?2607	7.11953e-05	0.245211	1654	conserved hypothetical protein
	Cw?3135	7.11954e-05	0.245211	1655	hypothetical protein [Trichode
	Cw?6062	7.11954e-05	0.245211	1656	ORF_ID:all8508~unknown protein
	Cw?3592	7.11956e-05	0.245211	1657	hypothetical protein [Nostoc p
	Cw?0474	7.1196e-05	0.245211	1658	hypothetical protein [Desulfit
	Cw?2181	7.1196e-05	0.245211	1659
	Cw?0203	7.11963e-05	0.245211	1660	hypothetical protein [Desulfit
	Cw?5206	7.12102e-05	0.245211	1661	hypothetical protein [Nostoc p
	Cw?6206	7.12107e-05	0.245211	1662	ferrichrome-iron receptor [Nos
	Cw?6544	7.12127e-05	0.245211	1663	hypothetical protein [Nostoc p
	Cw?0448	7.12143e-05	0.245211	1664	hypothetical protein [Nostoc p
	Cw?4263	7.12154e-05	0.245211	1665	hypothetical protein [Nostoc p
	Cw?4163	7.12161e-05	0.245211	1666	hypothetical protein [Desulfit
	Cw?0260	7.12194e-05	0.245211	1667	conserved hypothetical protein
	Cw?1989	7.12194e-05	0.245211	1668	hypothetical protein [Desulfit
	Cw?0275	7.12204e-05	0.245211	1669	probable transposase [imported
	Cw?2903	7.12204e-05	0.245211	1670	probable transposase [imported
	Cw?3071	7.12204e-05	0.245211	1671	probable transposase [imported
	Cw?3494	7.12204e-05	0.245211	1672	probable transposase [imported
	Cw?4149	7.12204e-05	0.245211	1673	probable transposase [imported
	Cw?4594	7.12204e-05	0.245211	1674	probable transposase [imported
	Cw?4681	7.12204e-05	0.245211	1675	probable transposase [imported
	Cw?4875	7.12244e-05	0.245211	1676	Transposase [Methanosarcina ma
	Cw?6683	7.12266e-05	0.245211	1677	transposase [Nostoc sp. PCC 71
	Cw?6246	7.12266e-05	0.245211	1678	transposase [Nostoc sp. PCC 71
	Cw?5781	7.12271e-05	0.245211	1679	unknown protein [Nostoc sp. PC
T	Cw?2517	7.12283e-05	0.247126	1680	hypothetical protein [Nostoc p
	Cw?3388	7.12283e-05	0.247126	1681	hypothetical protein [Trichode
	Cw?1206	7.12293e-05	0.247126	1682	hypothetical protein [Trichode
	Cw?1739	7.12293e-05	0.247126	1683	RNA polymerase sigma factor [S
	Cw?0012	7.12303e-05	0.247126	1684	ORF_ID:alr7562~transposase~unk
	Cw?5926	7.12303e-05	0.247126	1685
	Cw?1510	7.12314e-05	0.247126	1686	CheY subfamily [Synechocystis
T	Cw?4016	7.12329e-05	0.249042	1687	light-independent protochlorop
	Cw?0469	7.12347e-05	0.249042	1688	histidinol dehydrogenase [Syne
	Cw?3529	7.12362e-05	0.249042	1689	serine protease; HtrA [Synecho
	Cw?4683	7.12368e-05	0.249042	1690	hypothetical protein [Nostoc p
	Cw?0555	7.12388e-05	0.249042	1691	probable transposase - Acetoba
	Cw?4783	7.12396e-05	0.249042	1692	Probable serine/threonine-prot
	Cw?2054	7.12407e-05	0.249042	1693	DnaJ2 protein [Anabaena variab
	Cw?3725	7.12407e-05	0.249042	1694	unknown protein [Synechocystis
	Cw?0250	7.12416e-05	0.249042	1695	transposase [Nostoc sp. PCC 71
	Cw?4483	7.12416e-05	0.249042	1696
	Cw?3894	7.12434e-05	0.249042	1697	similar to coenzyme a syntheta
	Cw?2041	7.12457e-05	0.249042	1698	DnaK protein [Synechocystis sp
	Cw?4956	7.12464e-05	0.249042	1699
T	Cw?1877	7.12474e-05	0.250958	1700	geranylgeranyl pyrophosphate s
	Cw?2469	7.12474e-05	0.250958	1701	substrate-binding protein of A
	Cw?0440	7.12482e-05	0.250958	1702	ORF_ID:alr7562~transposase~unk
	Cw?1439	7.125e-05	0.250958	1703	unknown protein [Synechocystis
	Cw?2354	7.12501e-05	0.250958	1704	hypothetical protein [Nostoc p
	Cw?6434	7.12505e-05	0.250958	1705	hypothetical protein [Nostoc p
	Cw?3379	7.12505e-05	0.250958	1706	similar to hlyA [Nostoc sp. PC
	Cw?1128	7.12542e-05	0.250958	1707	hypothetical protein [Nostoc p
	Cw?1303	7.1255e-05	0.250958	1708
T	Cw?5592	7.1255e-05	0.252874	1709	unknown protein [Synechocystis
	Cw?0378	7.12568e-05	0.252874	1710	hypothetical protein [Magnetoc
	Cw?3998	7.12579e-05	0.252874	1711	serine/threonine kinase [Nosto
	Cw?2958	7.12592e-05	0.252874	1712	photosystem II protein [Nostoc
	Cw?3755	7.12627e-05	0.252874	1713	unknown protein [Nostoc sp. PC
	Cw?0343	7.12642e-05	0.252874	1714
	Cw?6642	7.12645e-05	0.252874	1715	unknown protein [Synechocystis
	Cw?1910	7.12677e-05	0.252874	1716
	Cw?2221	7.12684e-05	0.252874	1717	hypothetical protein [Synechoc
	Cw?0858	7.12703e-05	0.252874	1718	unknown protein [Synechocystis
	Cw?1591	7.12703e-05	0.252874	1719	hypothetical protein [Nostoc p
	Cw?3329	7.12703e-05	0.252874	1720
	Cw?4309	7.12703e-05	0.252874	1721	hypothetical protein [Trichode
	Cw?4125	7.12716e-05	0.252874	1722	probable transposase [imported
	Cw?4518	7.12716e-05	0.252874	1723	probable transposase [imported
	Cw?3111	7.1273e-05	0.252874	1724	hypothetical protein [Trichode
	Cw?2361	7.12751e-05	0.252874	1725	hypothetical protein [Nostoc p
	Cw?1319	7.1276e-05	0.252874	1726
	Cw?1754	7.12776e-05	0.252874	1727	hypothetical protein [Trichode
T	Cw?2919	7.12776e-05	0.254789	1728	protochlorophyllide oxido-redu
	Cw?4525	7.12792e-05	0.254789	1729	SH3 domain protein
	Cw?4152	7.12797e-05	0.254789	1730	unknown protein [Synechocystis
T	Cw?2202	7.12828e-05	0.256705	1731	hypothetical protein [Nostoc p
	Cw?5084	7.12853e-05	0.256705	1732	6-pyruvoyl-tetrahydropterin sy
T	Cw?5271	7.12858e-05	0.258621	1733	GLUTAMINE SYNTHETASE (GLUTAMAT
	Cw?1109	7.12867e-05	0.258621	1734
	Cw?5149	7.12867e-05	0.258621	1735	hypothetical protein [Trichode
	Cw?6730	7.12867e-05	0.258621	1736	photosystem I subunit IX [Syne
T	Cw?5050	7.12882e-05	0.260536	1737	hypothetical protein [Nostoc p
	Cw?0425	7.12886e-05	0.260536	1738	hypothetical protein [Synechoc
	Cw?6389	7.12886e-05	0.260536	1739	hypothetical protein [Magnetos
	Cw?3964	7.12888e-05	0.260536	1740	polysialic acid transport ATP-
	Cw?1063	7.12923e-05	0.260536	1741	phycobilisome LCM core-membran
	Cw?6193	7.12976e-05	0.260536	1742	hypothetical protein [Desulfit
	Cw?0899	7.12984e-05	0.260536	1743	putative arylsulfatase regulat
T	Cw?1169	7.12996e-05	0.262452	1744	hypothetical protein [Nostoc p
	Cw?3840	7.13011e-05	0.262452	1745	unknown protein [Synechocystis
	Cw?3370	7.13022e-05	0.262452	1746
	Cw?3747	7.13037e-05	0.262452	1747	GTP-binding protein [Nostoc sp
	Cw?1447	7.13056e-05	0.262452	1748	PIN (PilT N terminus) domain [
	Cw?2375	7.13056e-05	0.262452	1749	hypothetical protein [Nostoc p
T	Cw?6672	7.13056e-05	0.264368	1750	pterin-4a-carbinolamine dehydr
	Cw?1202	7.13071e-05	0.264368	1751
T	Cw?1569	7.13071e-05	0.266284	1752	hypothetical protein [Trichode
	Cw?1876	7.13071e-05	0.266284	1753	hypothetical protein [Nostoc p
T	Cw?5181	7.13074e-05	0.268199	1754	S-adenosylhomocysteine hydrola
	Cw?1857	7.13079e-05	0.268199	1755	fatty acid desaturase, putativ
	Cw?2947	7.1309e-05	0.268199	1756	hypothetical protein [Desulfit
	Cw?4654	7.1309e-05	0.268199	1757	hypothetical protein [Desulfit
	Cw?5854	7.1309e-05	0.268199	1758	hypothetical protein [Desulfit
	Cw?2268	7.13096e-05	0.268199	1759	hypothetical protein [Trichode
	Cw?4106	7.13096e-05	0.268199	1760
	Cw?1884	7.13098e-05	0.268199	1761	protease IV [Nostoc sp. PCC 71
T	Cw?4455	7.13104e-05	0.270115	1762	phosphate starvation-inducible
	Cw?0022	7.13139e-05	0.270115	1763	unknown protein [Synechocystis
	Cw?0538	7.13139e-05	0.270115	1764	hypothetical protein [Rhodopse
	Cw?2421	7.13139e-05	0.270115	1765
T	Cw?2924	7.13139e-05	0.272031	1766	hypothetical protein [Nostoc p
	Cw?3617	7.13139e-05	0.272031	1767	hypothetical protein [Nostoc p
T	Cw?5035	7.13139e-05	0.273946	1768	ORF_ID:tlr0042~probable acyltr
	Cw?3156	7.13157e-05	0.273946	1769	hypothetical protein [Nostoc p
	Cw?3245	7.13162e-05	0.273946	1770	amidase [Synechocystis sp. PCC
	Cw?4969	7.13165e-05	0.273946	1771	hypothetical protein [Synechoc
	Cw?2959	7.13176e-05	0.273946	1772	hypothetical protein [Nostoc p
T	Cw?2580	7.13189e-05	0.275862	1773	hypothetical protein [Trichode
T	Cw?2620	7.13193e-05	0.277778	1774	unknown protein [Synechocystis
T	Cw?0730	7.13207e-05	0.279693	1775	NADH dehydrogenase subunit K [
	Cw?4731	7.13207e-05	0.279693	1776
	Cw?3851	7.13216e-05	0.279693	1777	hypothetical protein [Synechoc
	Cw?5502	7.13222e-05	0.279693	1778
	Cw?2573	7.13228e-05	0.279693	1779	probable transposase [imported
	Cw?5080	7.13228e-05	0.279693	1780	probable transposase [imported
	Cw?0514	7.13237e-05	0.279693	1781	hypothetical protein [Nostoc p
	Cw?1859	7.13237e-05	0.279693	1782	hypothetical protein [Cytophag
T	Cw?1880	7.1324e-05	0.281609	1783	lysine decarboxylase [Nostoc s
	Cw?1930	7.13256e-05	0.281609	1784	hypothetical protein [Nostoc p
	Cw?3596	7.13279e-05	0.281609	1785	peptide synthetase [Nostoc sp.
T	Cw?3688	7.13283e-05	0.283525	1786	hypothetical protein [Nostoc p
	Cw?5511	7.13283e-05	0.283525	1787	hypothetical protein [Synechoc
T	Cw?4834	7.13285e-05	0.285441	1788	unknown protein [Synechocystis
	Cw?0811	7.13305e-05	0.285441	1789	HlyD family of secretion prote
	Cw?1237	7.13305e-05	0.285441	1790	NADH dehydrogenase subunit 5 [
	Cw?3692	7.13331e-05	0.285441	1791	hypothetical protein [Nostoc s
	Cw?0099	7.13354e-05	0.285441	1792	hypothetical protein [Rhodospi
	Cw?3289	7.13354e-05	0.285441	1793	hypothetical protein [Trichode
	Cw?1131	7.13381e-05	0.285441	1794	hypothetical protein [Desulfit
	Cw?5596	7.13413e-05	0.285441	1795	hypothetical protein [Nostoc s
T	Cw?0506	7.13422e-05	0.287356	1796	hypothetical protein [Trichode
T	Cw?1273	7.13422e-05	0.289272	1797	Ferredoxin I (FdI) gi|1098684|
	Cw?3770	7.13422e-05	0.289272	1798	hypothetical protein [Nostoc p
	Cw?4930	7.13422e-05	0.289272	1799	hypothetical protein [Trichode
	Cw?4495	7.13424e-05	0.289272	1800	transposase [Nostoc sp. PCC 71
	Cw?0710	7.13432e-05	0.289272	1801	two-component hybrid sensor an
T	Cw?3506	7.13458e-05	0.291188	1802	unknown protein [Synechocystis
T	Cw?0948	7.13461e-05	0.293103	1803	phytoene synthase [Synechocyst
T	Cw?3452	7.13466e-05	0.295019	1804	hypothetical protein [Synechoc
T	Cw?3526	7.13475e-05	0.296935	1805	valyl-tRNA synthetase [Synecho
	Cw?3845	7.13478e-05	0.296935	1806	hypothetical protein [Nostoc p
	Cw?2130	7.13483e-05	0.296935	1807
	Cw?4390	7.13497e-05	0.296935	1808	unknown protein [Nostoc sp. PC
	Cw?6198	7.13497e-05	0.296935	1809	hypothetical protein [Nostoc s
	Cw?6308	7.13497e-05	0.296935	1810	RNA binding protein [Synechocy
	Cw?5766	7.13511e-05	0.296935	1811	hypothetical protein [Nostoc s
	Cw?5129	7.13517e-05	0.296935	1812	pyruvate kinase [Synechocystis
	Cw?0005	7.13529e-05	0.296935	1813
	Cw?2279	7.13529e-05	0.296935	1814	Hemoglobin-like flavoprotein
	Cw?3014	7.13541e-05	0.296935	1815
	Cw?2992	7.13545e-05	0.296935	1816	tellurium resistance protein t
	Cw?3994	7.13548e-05	0.296935	1817	hypothetical protein [Nostoc p
	Cw?1753	7.13549e-05	0.296935	1818	hypothetical protein [Trichode
	Cw?3465	7.13568e-05	0.296935	1819	unknown [Thermoanaerobacter et
	Cw?6216	7.13575e-05	0.296935	1820	hypothetical protein [Nostoc s
	Cw?6005	7.13577e-05	0.296935	1821	hypothetical protein [Trichode
	Cw?2479	7.1358e-05	0.296935	1822
T	Cw?5817	7.1358e-05	0.298851	1823	ORF_ID:tsl1609~hypothetical pr
	Cw?5676	7.1358e-05	0.298851	1824	hypothetical protein [Trichode
	Cw?5523	7.13586e-05	0.298851	1825	hypothetical protein [Nostoc s
	Cw?5117	7.13598e-05	0.298851	1826	GTP cyclohydrolase I [Nostoc s
	Cw?2039	7.136e-05	0.298851	1827	hypothetical protein [Nostoc p
	Cw?2719	7.13609e-05	0.298851	1828	hypothetical protein [Nostoc s
	Cw?5386	7.13615e-05	0.298851	1829	hypothetical protein [Trichode
T	Cw?2697	7.13619e-05	0.300766	1830	hypothetical protein [Nostoc p
	Cw?2834	7.13619e-05	0.300766	1831	C-phycoerythrin class II beta
	Cw?6153	7.13635e-05	0.300766	1832	transposase [Nostoc sp. PCC 71
	Cw?0694	7.13656e-05	0.300766	1833	hypothetical protein [Nostoc p
	Cw?6454	7.13659e-05	0.300766	1834	hypothetical protein [Nostoc p
	Cw?1801	7.1366e-05	0.300766	1835	pyruvate oxidoreductase [Synec
	Cw?0314	7.13674e-05	0.300766	1836	hypothetical protein [Trichode
	Cw?1327	7.13674e-05	0.300766	1837	hypothetical protein [Leptospi
	Cw?1448	7.13674e-05	0.300766	1838	general secretion pathway prot
	Cw?1465	7.13674e-05	0.300766	1839	ISRSO5-TRANSPOSASE PROTEIN [Ra
	Cw?1766	7.13674e-05	0.300766	1840
	Cw?2577	7.13674e-05	0.300766	1841	transposase [Nostoc sp. PCC 71
	Cw?3878	7.13674e-05	0.300766	1842
	Cw?5455	7.13674e-05	0.300766	1843	ISRSO5-TRANSPOSASE PROTEIN [Ra
	Cw?6084	7.13674e-05	0.300766	1844
	Cw?6085	7.13674e-05	0.300766	1845
	Cw?2982	7.13691e-05	0.300766	1846	membrane bound protein; LytR [
	Cw?2861	7.13715e-05	0.300766	1847	hypothetical protein [Nostoc s
T	Cw?5256	7.13721e-05	0.302682	1848	hypothetical protein [Nostoc p
	Cw?4065	7.13722e-05	0.302682	1849
	Cw?4885	7.13749e-05	0.302682	1850
	Cw?0841	7.13773e-05	0.302682	1851	unknown protein [Synechocystis
	Cw?3353	7.13773e-05	0.302682	1852	unknown protein [Nostoc sp. PC
	Cw?0517	7.1378e-05	0.302682	1853	hypothetical protein [Nostoc p
	Cw?1126	7.13802e-05	0.302682	1854	hypothetical protein [Oceanoba
	Cw?0862	7.13806e-05	0.302682	1855	hypothetical protein [Desulfit
	Cw?4665	7.13822e-05	0.302682	1856	unknown protein [Nostoc sp. PC
	Cw?0390	7.13823e-05	0.302682	1857	hypothetical protein [Nostoc p
	Cw?0030	7.13864e-05	0.302682	1858
	Cw?0090	7.13864e-05	0.302682	1859
	Cw?0265	7.13864e-05	0.302682	1860
	Cw?0309	7.13864e-05	0.302682	1861
	Cw?0362	7.13864e-05	0.302682	1862
	Cw?1023	7.13864e-05	0.302682	1863
	Cw?1028	7.13864e-05	0.302682	1864
	Cw?1296	7.13864e-05	0.302682	1865
	Cw?1315	7.13864e-05	0.302682	1866
	Cw?1355	7.13864e-05	0.302682	1867
	Cw?1464	7.13864e-05	0.302682	1868
	Cw?1466	7.13864e-05	0.302682	1869
	Cw?1504	7.13864e-05	0.302682	1870
	Cw?2314	7.13864e-05	0.302682	1871
	Cw?2745	7.13864e-05	0.302682	1872
	Cw?2762	7.13864e-05	0.302682	1873
	Cw?2942	7.13864e-05	0.302682	1874
	Cw?3036	7.13864e-05	0.302682	1875
	Cw?3354	7.13864e-05	0.302682	1876
	Cw?3471	7.13864e-05	0.302682	1877
	Cw?3662	7.13864e-05	0.302682	1878
	Cw?3944	7.13864e-05	0.302682	1879
	Cw?4166	7.13864e-05	0.302682	1880
	Cw?4276	7.13864e-05	0.302682	1881	hypothetical protein [Thermobi
	Cw?4766	7.13864e-05	0.302682	1882
	Cw?5941	7.13864e-05	0.302682	1883
	Cw?5300	7.13864e-05	0.302682	1884
	Cw?5703	7.13864e-05	0.302682	1885
	Cw?5679	7.13864e-05	0.302682	1886
	Cw?5656	7.13864e-05	0.302682	1887
	Cw?5649	7.13864e-05	0.302682	1888
	Cw?6011	7.13864e-05	0.302682	1889
	Cw?6108	7.13864e-05	0.302682	1890
	Cw?6636	7.13864e-05	0.302682	1891
	Cw?6224	7.13864e-05	0.302682	1892
	Cw?6481	7.13864e-05	0.302682	1893
	Cw?6353	7.13864e-05	0.302682	1894
T	Cw?2057	7.13878e-05	0.304598	1895	hypothetical protein [Nostoc p
	Cw?5188	7.13878e-05	0.304598	1896	putative alpha-dextrin endo-1,
	Cw?0397	7.139e-05	0.304598	1897	hypothetical protein [Nostoc p
	Cw?6373	7.139e-05	0.304598	1898	hypothetical protein [Nostoc p
	Cw?3561	7.13911e-05	0.304598	1899	unknown protein [Synechocystis
	Cw?2233	7.13927e-05	0.304598	1900	hypothetical protein [Trichode
	Cw?3432	7.13927e-05	0.304598	1901	probable transposase [imported
	Cw?6207	7.13931e-05	0.304598	1902	unknown protein [Nostoc sp. PC
	Cw?1945	7.13937e-05	0.304598	1903	unknown protein [Synechocystis
	Cw?6118	7.13937e-05	0.304598	1904	unknown protein [Synechocystis
	Cw?0839	7.13946e-05	0.304598	1905	hypothetical protein [Trichode
	Cw?2683	7.13946e-05	0.304598	1906	hypothetical protein [Nostoc p
	Cw?3547	7.13946e-05	0.304598	1907	hypothetical protein [Synechoc
	Cw?6341	7.13946e-05	0.304598	1908	hypothetical protein [Nostoc s
	Cw?1440	7.13951e-05	0.304598	1909	Mg chelatase subunit; ChlD [Sy
	Cw?2280	7.13953e-05	0.304598	1910	hypothetical protein [Rhodospi
	Cw?3817	7.13955e-05	0.304598	1911	NifS [Cyanothece sp. PCC 8801]
	Cw?3930	7.13966e-05	0.304598	1912	hypothetical protein [Nostoc p
T	Cw?0949	7.13974e-05	0.306513	1913	hypothetical protein [Trichode
	Cw?4192	7.13996e-05	0.306513	1914	hypothetical protein [Synechoc
	Cw?5403	7.14006e-05	0.306513	1915	lipoprotein; NlpD [Synechocyst
T	Cw?1818	7.14017e-05	0.308429	1916	ABC transporter subunit [Synec
	Cw?0927	7.14027e-05	0.308429	1917	hypothetical protein [Trichode
T	Cw?1101	7.14027e-05	0.310345	1918	hypothetical protein [Nostoc p
	Cw?1623	7.1403e-05	0.310345	1919	cysteine synthase [Synechocyst
	Cw?0361	7.14038e-05	0.310345	1920
	Cw?0228	7.14049e-05	0.310345	1921	hypothetical protein [Magnetos
	Cw?6633	7.14068e-05	0.310345	1922
	Cw?3510	7.14092e-05	0.310345	1923	hypothetical protein [Synechoc
	Cw?0317	7.14096e-05	0.310345	1924	hypothetical protein [Desulfit
T	Cw?2864	7.14096e-05	0.312261	1925	hypothetical protein [Nostoc s
	Cw?6354	7.14096e-05	0.312261	1926	biopolymer transport ExbB prot
	Cw?4946	7.14111e-05	0.312261	1927	general secretion pathway prot
	Cw?4934	7.14127e-05	0.312261	1928	D-alanyl-D-alanine carboxypept
	Cw?3842	7.14128e-05	0.312261	1929	NifP [Cyanothece sp. PCC 8801]
	Cw?2026	7.14137e-05	0.312261	1930
	Cw?5225	7.14137e-05	0.312261	1931	glutaredoxin [Nostoc sp. PCC 7
	Cw?0013	7.14146e-05	0.312261	1932	ORF_ID:alr7562~transposase~unk
	Cw?5780	7.14146e-05	0.312261	1933	ORF_ID:alr7562~transposase~unk
	Cw?1414	7.14185e-05	0.312261	1934	hypothetical protein [Nostoc p
	Cw?1064	7.14198e-05	0.312261	1935	hypothetical protein [Trichode
T	Cw?2618	7.14198e-05	0.314176	1936	photosystem II PsbH protein [S
	Cw?4478	7.14198e-05	0.314176	1937	unknown protein [Synechocystis
T	Cw?6376	7.14198e-05	0.316092	1938	hypothetical protein [Synechoc
	Cw?6727	7.14237e-05	0.316092	1939	serine-type D-Ala-D-Ala carbox
	Cw?5280	7.14239e-05	0.316092	1940	hypothetical protein [Nostoc p
	Cw?0742	7.14252e-05	0.316092	1941	unknown protein [Nostoc sp. PC
	Cw?5856	7.14262e-05	0.316092	1942	unknown protein [Synechocystis
	Cw?0616	7.14269e-05	0.316092	1943
T	Cw?5527	7.14269e-05	0.318008	1944	hypothetical protein [Nostoc p
	Cw?1289	7.14271e-05	0.318008	1945	unknown protein [Synechocystis
	Cw?0577	7.14274e-05	0.318008	1946
	Cw?1747	7.14286e-05	0.318008	1947	hypothetical protein [Nostoc s
	Cw?1201	7.14292e-05	0.318008	1948	Orf58 [Photorhabdus luminescen
T	Cw?3709	7.14296e-05	0.319923	1949	hypothetical protein [Nostoc p
	Cw?3326	7.14301e-05	0.319923	1950
	Cw?1204	7.14306e-05	0.319923	1951	unknown protein [Synechocystis
	Cw?2161	7.14327e-05	0.319923	1952	unknown protein [Nostoc sp. PC
T	Cw?6019	7.14331e-05	0.321839	1953	chlorophyll a synthase [Synech
	Cw?6422	7.14345e-05	0.321839	1954	photosystem II PsbI protein [S
	Cw?6406	7.14353e-05	0.321839	1955	hypothetical protein [Nostoc p
	Cw?6580	7.1437e-05	0.321839	1956	ORF_ID:tlr1930~probable glycos
	Cw?0740	7.14385e-05	0.321839	1957
	Cw?1656	7.14385e-05	0.321839	1958
	Cw?2045	7.14385e-05	0.321839	1959	ABC transporter permease prote
	Cw?3175	7.14385e-05	0.321839	1960
	Cw?3712	7.14385e-05	0.321839	1961
	Cw?4500	7.14385e-05	0.321839	1962	hypothetical protein [Methanos
	Cw?4508	7.14385e-05	0.321839	1963
	Cw?6694	7.14385e-05	0.321839	1964
	Cw?0803	7.14404e-05	0.321839	1965
	Cw?6144	7.14415e-05	0.321839	1966	hypothetical protein [Nostoc p
	Cw?0571	7.14422e-05	0.321839	1967
T	Cw?0859	7.14422e-05	0.323755	1968	hypothetical protein [Trichode
T	Cw?6729	7.1443e-05	0.32567	1969	photosystem I subunit III [Syn
	Cw?0771	7.14433e-05	0.32567	1970
T	Cw?0536	7.14437e-05	0.327586	1971	hypothetical protein [Trichode
	Cw?5268	7.14437e-05	0.327586	1972	hypothetical protein [Trichode
	Cw?5617	7.14448e-05	0.327586	1973	alpha-isopropylmalate synthase
	Cw?2921	7.14448e-05	0.327586	1974	ABC1-like [Synechocystis sp. P
	Cw?2713	7.14492e-05	0.327586	1975	sulfate permease family protei
	Cw?5672	7.14492e-05	0.327586	1976	Hypothetical PKHD-type hydroxy
	Cw?1368	7.14496e-05	0.327586	1977	phosphotransacetylase [Synecho
	Cw?0057	7.145e-05	0.327586	1978	ferrous iron transport protein
	Cw?0295	7.14514e-05	0.327586	1979	hypothetical protein [Nostoc s
	Cw?5235	7.14514e-05	0.327586	1980	transposase [Nostoc sp. PCC 71
	Cw?2501	7.14525e-05	0.327586	1981	unknown protein [Nostoc sp. PC
	Cw?3829	7.14525e-05	0.327586	1982	HesB [Cyanothece sp. PCC 8801]
	Cw?6318	7.14526e-05	0.327586	1983	hypothetical protein [Trichode
	Cw?1627	7.14541e-05	0.327586	1984	hypothetical protein [Synechoc
	Cw?1785	7.14541e-05	0.327586	1985	hypothetical protein [Synechoc
	Cw?3622	7.14545e-05	0.327586	1986	unknown protein [Nostoc sp. PC
	Cw?5958	7.14571e-05	0.327586	1987
	Cw?5691	7.14573e-05	0.327586	1988	unknown protein [Synechocystis
	Cw?4134	7.14575e-05	0.327586	1989	hypothetical protein [Nostoc p
T	Cw?5303	7.14587e-05	0.329502	1990	unknown protein [Synechocystis
	Cw?5072	7.14593e-05	0.329502	1991	transposase [Nostoc sp. PCC 71
T	Cw?2407	7.14609e-05	0.331418	1992	peptide chain release factor [
	Cw?3049	7.14609e-05	0.331418	1993	hypothetical protein [Cytophag
	Cw?3151	7.14614e-05	0.331418	1994	unknown protein [Synechocystis
	Cw?4775	7.14628e-05	0.331418	1995	hypothetical protein [Trichode
T	Cw?4167	7.1464e-05	0.333333	1996	hypothetical protein [Synechoc
	Cw?4562	7.1464e-05	0.333333	1997	hypothetical protein [Desulfit
	Cw?5468	7.14647e-05	0.333333	1998	amine oxidase-like protein fam
	Cw?5017	7.1467e-05	0.333333	1999	hypothetical protein [Trichode
[truncated: 4,752 more rows]

## Sheet: d
Type	Gene	CGS raw score	CGS score	Rank	Description	Statistics
	CYA_0170	3.72145e-05	0	1	putative molybdopterin convert	Organism	Synechococcus OS type A
	CYA_1289	3.81706e-05	0	2	ISSoc4, transposase orfB	Total genes	2757
	CYA_1662	3.81706e-05	0	3	ISSoc4, transposase orfB	Ref genes	217
	CYA_1360	3.90106e-05	0	4	ISSoc4, transposase orfB	Total-Ref	2540
	CYA_1801	3.90336e-05	0	5	hypothetical protein	Test genes	507
	CYA_0998	3.91972e-05	0	6	ISSoc4, transposase orfB	Total-Ref-Test	2033
	CYA_1127	3.91972e-05	0	7	ISSoc4, transposase orfB	Threshold	4.73896e-05
	CYA_2637	3.91972e-05	0	8	ISSoc4, transposase orfB	foreign	517
	CYA_0038	3.92212e-05	0	9	ISSoc4, transposase orfB	foreign test	25
	CYA_2081	3.93171e-05	0	10	ISSoc4, transposase orfB	%foreign	0.242007
	CYA_0899	3.94608e-05	0	11	hypothetical protein
	CYA_1807	3.95316e-05	0	12	hypothetical protein
	CYA_2710	3.95705e-05	0	13	ISSoc4, transposase orfB
	CYA_0053	3.97665e-05	0	14	ISSoc4, transposase orfAB
	CYA_1604	3.97665e-05	0	15	ISSoc4, transposase orfAB
	CYA_1279	3.98221e-05	0	16	ISSoc4, transposase orfAB
	CYA_0448	4.00709e-05	0	17	CobQ/CobB/MinD/ParA nucleotide
	CYA_2638	4.01104e-05	0	18	ISSoc3, orfA transposase
	CYA_1311	4.01285e-05	0	19	ISSoc4, transposase orfAB
	CYA_0717	4.0138e-05	0	20	hypothetical protein
	CYA_0437	4.01821e-05	0	21	ISSoc6, orfA transposase
	CYA_0281	4.02972e-05	0	22	hypothetical protein
	CYA_0956	4.03045e-05	0	23	D12 class N6 adenine-specific
	CYA_2010	4.03134e-05	0	24	ISSoc4, transposase orfA
	CYA_2722	4.03134e-05	0	25	ISSoc4, transposase orfA
	CYA_0855	4.03261e-05	0	26	hypothetical protein
	CYA_0737	4.03655e-05	0	27	ISSoc8, transposase, disrupted
	CYA_2846	4.04181e-05	0	28	ISSoc4, transposase orfB
	CYA_0617	4.05185e-05	0	29	hypothetical protein
	CYA_2639	4.05305e-05	0	30	ISSoc4, transposase orfA
	CYA_0037	4.07971e-05	0	31	ISSoc4, transposase orfA
	CYA_1291	4.07971e-05	0	32	ISSoc4, transposase orfA
	CYA_1661	4.07971e-05	0	33	ISSoc4, transposase orfA
	CYA_2709	4.09305e-05	0	34	ISSoc4, transposase orfA
	CYA_2845	4.09305e-05	0	35	ISSoc4, transposase orfA
	CYA_2082	4.10638e-05	0	36	ISSoc4, transposase orfA
	CYA_1579	4.10977e-05	0	37	similar to hypothetical protei
	CYA_0999	4.11971e-05	0	38	ISSoc4, transposase orfA
	CYA_1126	4.11971e-05	0	39	ISSoc4, transposase orfA
	CYA_2721	4.12972e-05	0	40	this gene is disrupted by an i
	CYA_0186	4.12987e-05	0	41	hypothetical protein
	CYA_1008	4.1301e-05	0	42	hypothetical protein
	CYA_2525	4.13101e-05	0	43	putative lipoprotein
	CYA_0436	4.13819e-05	0	44	ISSoc6, orfB transposase
T	CYA_2351	4.1485e-05	0.00197239	45	transcriptional regulator, Lux
	CYA_2312	4.14912e-05	0.00197239	46	response regulator
	CYA_1358	4.15971e-05	0.00197239	47	ISSoc4, transposase orfA
	CYA_0012	4.16381e-05	0.00197239	48	hypothetical protein
	CYA_1844	4.17074e-05	0.00197239	49	molybdenum-pterin binding doma
	CYA_0734	4.18304e-05	0.00197239	50	CRISPR-associated protein, CSE
	CYA_2613	4.18584e-05	0.00197239	51	hypothetical protein
	CYA_1643	4.18698e-05	0.00197239	52	hypothetical protein
	CYA_1527	4.19139e-05	0.00197239	53	hypothetical protein
	CYA_0733	4.19514e-05	0.00197239	54	CRISPR-associated protein, CSE
	CYA_0242	4.1988e-05	0.00197239	55	hypothetical protein
	CYA_0124	4.2044e-05	0.00197239	56	hypothetical protein
	CYA_2614	4.23534e-05	0.00197239	57	hypothetical protein
	CYA_1140	4.2381e-05	0.00197239	58	hypothetical protein
	CYA_2538	4.23898e-05	0.00197239	59	oxidoreductase, 2OG-Fe(II) oxy
	CYA_2166	4.24025e-05	0.00197239	60	Piwi domain protein
	CYA_1012	4.24795e-05	0.00197239	61	macrocin-O-methyltransferase d
	CYA_0696	4.25313e-05	0.00197239	62	hypothetical protein
	CYA_1434	4.25396e-05	0.00197239	63	hypothetical protein
	CYA_2427	4.25504e-05	0.00197239	64	photosystem II reaction center
	CYA_0732	4.26017e-05	0.00197239	65	CRISPR-associated protein, CSE
	CYA_1806	4.26051e-05	0.00197239	66	DnaJ domain protein
	CYA_2207	4.26466e-05	0.00197239	67	hypothetical protein
	CYA_2837	4.26838e-05	0.00197239	68	hypothetical protein
	CYA_0996	4.27036e-05	0.00197239	69	putative type IV pilus secreti
	CYA_1737	4.27384e-05	0.00197239	70	hypothetical protein
	CYA_0171	4.27999e-05	0.00197239	71	molybdenum cofactor biosynthes
	CYA_2434	4.29753e-05	0.00197239	72	carbohydrate uptake ABC transp
	CYA_0878	4.3087e-05	0.00197239	73	hypothetical protein
T	CYA_2429	4.31074e-05	0.00394477	74	cytochrome b559 beta chain
	CYA_0729	4.31545e-05	0.00394477	75	CRISPR-associated protein Cas1
	CYA_2034	4.3279e-05	0.00394477	76	putative transposase
	CYA_2611	4.33439e-05	0.00394477	77	oxidoreductase, 2OG-Fe(II) oxy
	CYA_2580	4.33672e-05	0.00394477	78	ISSoc3, orfA transposase
	CYA_1141	4.34546e-05	0.00394477	79	hypothetical protein
	CYA_1435	4.34722e-05	0.00394477	80	putative lipoprotein
	CYA_1913	4.34784e-05	0.00394477	81	ISSoc3, orfA transposase
	CYA_1052	4.34828e-05	0.00394477	82	hypothetical protein
	CYA_2578	4.3512e-05	0.00394477	83	hypothetical protein
	CYA_1841	4.3529e-05	0.00394477	84	FeoA domain protein
	CYA_2064	4.35896e-05	0.00394477	85	ISSoc3, orfA transposase
	CYA_2415	4.35896e-05	0.00394477	86	ISSoc3, orfA transposase
	CYA_2833	4.36423e-05	0.00394477	87	hypothetical protein
	CYA_1010	4.36452e-05	0.00394477	88	hypothetical protein
	CYA_0579	4.36587e-05	0.00394477	89	hypothetical protein
	CYA_1007	4.36997e-05	0.00394477	90	methyltransferase, FkbM family
	CYA_1137	4.37008e-05	0.00394477	91	ISSoc3, orfA transposase
	CYA_1958	4.37008e-05	0.00394477	92	ISSoc3, orfA transposase
	CYA_2439	4.37157e-05	0.00394477	93	ISSoc2, resolvase
	CYA_0156	4.37577e-05	0.00394477	94	ISSoc3, orfA transposase
	CYA_1510	4.3767e-05	0.00394477	95	hypothetical protein
	CYA_2587	4.3812e-05	0.00394477	96	ISSoc3, orfA transposase
	CYA_0738	4.38133e-05	0.00394477	97	hypothetical protein
	CYA_2249	4.38533e-05	0.00394477	98	ISSoc2, transposase
	CYA_1009	4.39223e-05	0.00394477	99	oxidoreductase, 2OG-Fe(II) oxy
	CYA_2355	4.39231e-05	0.00394477	100	ISSoc3, orfA transposase
	CYA_2685	4.39354e-05	0.00394477	101	ISSoc2, transposase
	CYA_2664	4.39595e-05	0.00394477	102	cytochrome b6-f complex, subun
	CYA_2211	4.39624e-05	0.00394477	103	hypothetical protein
	CYA_0596	4.39769e-05	0.00394477	104	ISSoc2, transposase
	CYA_2731	4.40109e-05	0.00394477	105	hypothetical protein
	CYA_2440	4.40174e-05	0.00394477	106	ISSoc2, transposase
	CYA_2725	4.40442e-05	0.00394477	107	hypothetical protein
	CYA_0280	4.40585e-05	0.00394477	108	thrombospondin N-terminal-like
	CYA_1642	4.40692e-05	0.00394477	109	putative truncated transposase
	CYA_0169	4.40798e-05	0.00394477	110	molybdopterin converting facto
	CYA_0395	4.40995e-05	0.00394477	111	ISSoc2, transposase
	CYA_2239	4.41313e-05	0.00394477	112	putative chloramphenicol acety
	CYA_1502	4.414e-05	0.00394477	113	hypothetical protein
	CYA_2001	4.41405e-05	0.00394477	114	ISSoc2, transposase
	CYA_0068	4.41455e-05	0.00394477	115	ISSoc3, orfA transposase
	CYA_2765	4.4186e-05	0.00394477	116	photosystem II reaction center
	CYA_0687	4.41958e-05	0.00394477	117	ISSoc1, transposase
	CYA_2435	4.41991e-05	0.00394477	118	acetamidase/formamidase family
	CYA_2250	4.42225e-05	0.00394477	119	ISSoc2, resolvase
	CYA_0449	4.42351e-05	0.00394477	120	hypothetical protein
	CYA_2541	4.42362e-05	0.00394477	121	hypothetical protein
	CYA_0669	4.42635e-05	0.00394477	122	hypothetical protein
	CYA_1471	4.42635e-05	0.00394477	123	ISSoc2, transposase
	CYA_2012	4.42675e-05	0.00394477	124	putative truncated transposase
	CYA_2615	4.42961e-05	0.00394477	125	hypothetical protein
	CYA_0726	4.43046e-05	0.00394477	126	ISSoc2, transposase
	CYA_2505	4.43099e-05	0.00394477	127	hypothetical protein
	CYA_0730	4.43317e-05	0.00394477	128	CRISPR-associated protein, CSE
	CYA_0345	4.43456e-05	0.00394477	129	ISSoc2, transposase
	CYA_1225	4.43548e-05	0.00394477	130	hypothetical protein
	CYA_0549	4.43679e-05	0.00394477	131	ISSoc3, orfA transposase
	CYA_2221	4.43679e-05	0.00394477	132	ISSoc3, orfA transposase
	CYA_0767	4.43817e-05	0.00394477	133	ISSoc1, transposase
	CYA_0346	4.43936e-05	0.00394477	134	ISSoc2, resolvase
	CYA_2572	4.43936e-05	0.00394477	135	ISSoc2, resolvase
	CYA_2695	4.44173e-05	0.00394477	136	ISSoc2, transposase
	CYA_0904	4.44235e-05	0.00394477	137	hypothetical protein
	CYA_1646	4.44276e-05	0.00394477	138	ISSoc2, transposase
	CYA_0727	4.4428e-05	0.00394477	139	ISSoc2, resolvase
	CYA_1364	4.44358e-05	0.00394477	140	hypothetical protein
	CYA_1391	4.44505e-05	0.00394477	141	hypothetical protein
	CYA_1359	4.44653e-05	0.00394477	142	ISSoc5, truncated transposase
	CYA_2747	4.44657e-05	0.00394477	143	hypothetical protein
	CYA_1375	4.44687e-05	0.00394477	144	ISSoc2, transposase
	CYA_1938	4.44687e-05	0.00394477	145	ISSoc2, transposase
	CYA_1605	4.44722e-05	0.00394477	146	hypothetical protein
	CYA_1472	4.44791e-05	0.00394477	147	ISSoc2, resolvase
	CYA_2694	4.44791e-05	0.00394477	148	ISSoc2, resolvase
	CYA_2757	4.44823e-05	0.00394477	149	hypothetical protein
	CYA_1430	4.45139e-05	0.00394477	150	putative lipoprotein
	CYA_0705	4.45167e-05	0.00394477	151	hypothetical protein
	CYA_2517	4.4517e-05	0.00394477	152	hypothetical protein
	CYA_2504	4.45642e-05	0.00394477	153	hypothetical protein
	CYA_0595	4.45647e-05	0.00394477	154	ISSoc2, resolvase
	CYA_0933	4.45729e-05	0.00394477	155	hypothetical protein
	CYA_2605	4.45742e-05	0.00394477	156	flavodoxin
	CYA_0274	4.45845e-05	0.00394477	157	putative lipoprotein
	CYA_1773	4.45917e-05	0.00394477	158	ISSoc2, transposase
	CYA_2393	4.45917e-05	0.00394477	159	ISSoc2, transposase
	CYA_2424	4.45917e-05	0.00394477	160	ISSoc2, transposase
	CYA_1020	4.46018e-05	0.00394477	161	hypothetical protein
	CYA_0344	4.46038e-05	0.00394477	162	hypothetical protein
	CYA_2392	4.46061e-05	0.00394477	163	ISSoc2, resolvase
	CYA_0541	4.46354e-05	0.00394477	164	hypothetical protein
	CYA_0172	4.46366e-05	0.00394477	165	molybdenum cofactor biosynthes
	CYA_0382	4.46366e-05	0.00394477	166	hypothetical protein
	CYA_2573	4.46738e-05	0.00394477	167	ISSoc2, transposase
	CYA_2603	4.46753e-05	0.00394477	168	hypothetical protein
	CYA_0272	4.46829e-05	0.00394477	169	hypothetical protein
	CYA_0808	4.46951e-05	0.00394477	170	ISSoc2, resolvase
	CYA_1772	4.46951e-05	0.00394477	171	ISSoc2, resolvase
	CYA_1977	4.46992e-05	0.00394477	172	ISSoc7, transposase
	CYA_2607	4.47105e-05	0.00394477	173	hypothetical protein
	CYA_1438	4.47177e-05	0.00394477	174	ISSoc2, transposase
	CYA_1890	4.47558e-05	0.00394477	175	ISSoc2, transposase
T	CYA_1652	4.47571e-05	0.00591716	176	ribosomal protein L33
	CYA_1840	4.47714e-05	0.00591716	177	ferredoxin, 2Fe-2S
	CYA_2158	4.4778e-05	0.00591716	178	ISSoc1, transposase
	CYA_2425	4.47841e-05	0.00591716	179	ISSoc2, resolvase
	CYA_0125	4.47968e-05	0.00591716	180	putative RNA-binding protein
	CYA_0981	4.4803e-05	0.00591716	181	ISSoc1, transposase
	CYA_0731	4.4809e-05	0.00591716	182	CRISPR-associated protein Cas5
	CYA_1937	4.48213e-05	0.00591716	183	ISSoc2, resolvase
	CYA_2002	4.48213e-05	0.00591716	184	ISSoc2, resolvase
	CYA_0704	4.4822e-05	0.00591716	185	ISSoc1, transposase
	CYA_0604	4.48306e-05	0.00591716	186	urease accessory protein UreE
	CYA_0635	4.48393e-05	0.00591716	187	hypothetical protein
	CYA_1610	4.4845e-05	0.00591716	188	hypothetical protein
	CYA_0518	4.48629e-05	0.00591716	189	hypothetical protein
	CYA_1440	4.48629e-05	0.00591716	190	ISSoc14, truncated transposase
	CYA_1439	4.48732e-05	0.00591716	191	ISSoc2, resolvase
	CYA_1891	4.48732e-05	0.00591716	192	ISSoc2, resolvase
	CYA_0807	4.48832e-05	0.00591716	193	ISSoc2, transposase
	CYA_1600	4.49056e-05	0.00591716	194	hypothetical protein
	CYA_1115	4.49104e-05	0.00591716	195	hypothetical protein
	CYA_1128	4.49239e-05	0.00591716	196	ISSoc3, orfA transposase
	CYA_1181	4.49401e-05	0.00591716	197	ISSoc7, transposase
	CYA_0997	4.49544e-05	0.00591716	198	hypothetical protein
	CYA_0397	4.49622e-05	0.00591716	199	ISSoc2, resolvase
	CYA_2839	4.49705e-05	0.00591716	200	hypothetical protein
	CYA_1660	4.49771e-05	0.00591716	201	hypothetical protein
	CYA_1374	4.49924e-05	0.00591716	202	ISSoc2, resolvase
	CYA_1645	4.49924e-05	0.00591716	203	ISSoc2, resolvase
	CYA_2110	4.50074e-05	0.00591716	204	hypothetical protein
	CYA_0162	4.50443e-05	0.00591716	205	hypothetical protein
	CYA_2902	4.50621e-05	0.00591716	206	hypothetical protein
	CYA_2182	4.507e-05	0.00591716	207	hypothetical protein
	CYA_0226	4.50708e-05	0.00591716	208	ISSoc7, transposase
	CYA_1832	4.50708e-05	0.00591716	209	hypothetical protein
	CYA_2684	4.50779e-05	0.00591716	210	ISSoc2, resolvase
	CYA_0174	4.51006e-05	0.00591716	211	Nitrate reductase-related prot
	CYA_2528	4.51112e-05	0.00591716	212	hypothetical protein
	CYA_2768	4.51112e-05	0.00591716	213	hypothetical protein
	CYA_1066	4.51191e-05	0.00591716	214	hypothetical protein
	CYA_1765	4.51362e-05	0.00591716	215	hypothetical protein
	CYA_0698	4.51552e-05	0.00591716	216	hypothetical protein
	CYA_1771	4.51593e-05	0.00591716	217	hypothetical protein
	CYA_0045	4.51664e-05	0.00591716	218	hypothetical protein
	CYA_0620	4.51742e-05	0.00591716	219	ISSoc1, transposase
	CYA_1731	4.51822e-05	0.00591716	220	hypothetical protein
	CYA_0728	4.51898e-05	0.00591716	221	CRISPR-associated protein Cas2
	CYA_1886	4.51956e-05	0.00591716	222	hypothetical protein
	CYA_1004	4.52448e-05	0.00591716	223	peptidase propeptide/YPEB doma
	CYA_2083	4.52672e-05	0.00591716	224	truncated transporter, sulfate
	CYA_2524	4.52889e-05	0.00591716	225	putative lipoprotein
	CYA_0095	4.53017e-05	0.00591716	226	hypothetical protein
	CYA_0173	4.53066e-05	0.00591716	227	molybdopterin biosynthesis pro
	CYA_0691	4.5319e-05	0.00591716	228	hypothetical protein
	CYA_1000	4.53301e-05	0.00591716	229	hypothetical protein
	CYA_0603	4.5358e-05	0.00591716	230	urease, alpha subunit
	CYA_2091	4.53689e-05	0.00591716	231	hypothetical protein
	CYA_0514	4.53863e-05	0.00591716	232	putative lipoprotein
	CYA_2183	4.54013e-05	0.00591716	233	starch binding domain protein
	CYA_2129	4.54088e-05	0.00591716	234	hypothetical protein
	CYA_0036	4.54248e-05	0.00591716	235	photosystem I reaction center
	CYA_1585	4.54442e-05	0.00591716	236	ISSoc1, transposase
	CYA_0645	4.54461e-05	0.00591716	237	photosystem II PsbTc protein
	CYA_0320	4.54688e-05	0.00591716	238	hypothetical protein
	CYA_0690	4.54899e-05	0.00591716	239	ISSoc1, transposase
	CYA_2551	4.54914e-05	0.00591716	240	hypothetical protein
	CYA_2764	4.55048e-05	0.00591716	241	hypothetical protein
	CYA_2855	4.55253e-05	0.00591716	242	hypothetical protein
	CYA_0544	4.55361e-05	0.00591716	243	hypothetical protein
	CYA_0866	4.55361e-05	0.00591716	244	hypothetical protein
	CYA_1728	4.5537e-05	0.00591716	245	hypothetical protein
	CYA_0446	4.55435e-05	0.00591716	246	hypothetical protein
	CYA_2860	4.55476e-05	0.00591716	247	hypothetical protein
	CYA_2258	4.55802e-05	0.00591716	248	hypothetical protein
	CYA_0044	4.55828e-05	0.00591716	249	hypothetical protein
	CYA_0959	4.55879e-05	0.00591716	250	glutamine amidotransferase, cl
	CYA_1070	4.55986e-05	0.00591716	251	hypothetical protein
	CYA_0063	4.56113e-05	0.00591716	252	hypothetical protein
	CYA_0887	4.56145e-05	0.00591716	253	ISSoc1, transposase
	CYA_2667	4.56342e-05	0.00591716	254	ankyrin repeat protein
	CYA_2851	4.56573e-05	0.00591716	255	transporter, small conductance
	CYA_1822	4.56613e-05	0.00591716	256	hypothetical protein
	CYA_2191	4.56613e-05	0.00591716	257	hypothetical protein
	CYA_0766	4.56752e-05	0.00591716	258	hypothetical protein
	CYA_0218	4.56787e-05	0.00591716	259	phycobilisome 8.9 kDa linker p
	CYA_2195	4.57008e-05	0.00591716	260	transcriptional regulator, Abr
T	CYA_2430	4.57028e-05	0.00788955	261	cytochrome b559, alpha subunit
	CYA_1695	4.57029e-05	0.00788955	262	hypothetical protein
	CYA_2350	4.57053e-05	0.00788955	263	hypothetical protein
	CYA_0229	4.57301e-05	0.00788955	264	hypothetical protein
	CYA_0260	4.57301e-05	0.00788955	265	hypothetical protein
	CYA_0898	4.57301e-05	0.00788955	266	putative molybdenum-dependent
	CYA_1781	4.57301e-05	0.00788955	267	hypothetical protein
	CYA_2094	4.57301e-05	0.00788955	268	hypothetical protein
	CYA_2705	4.57301e-05	0.00788955	269	hypothetical protein
	CYA_1838	4.57555e-05	0.00788955	270	hypothetical protein
	CYA_1292	4.57752e-05	0.00788955	271	hypothetical protein
	CYA_1920	4.57818e-05	0.00788955	272	UreA ABC transporter, ATP-bind
	CYA_1843	4.57857e-05	0.00788955	273	transcriptional regulator PatB
	CYA_2601	4.57866e-05	0.00788955	274	ferredoxin-thioredoxin reducta
	CYA_0294	4.57879e-05	0.00788955	275	photosystem I reaction center
	CYA_1856	4.579e-05	0.00788955	276	hypothetical protein
	CYA_0854	4.58035e-05	0.00788955	277	hypothetical protein
	CYA_0607	4.5805e-05	0.00788955	278	putative urease accessory prot
	CYA_0290	4.58082e-05	0.00788955	279	hypothetical protein
T	CYA_0839	4.58082e-05	0.00986193	280	hypothetical protein
	CYA_2838	4.58141e-05	0.00986193	281	hypothetical protein
	CYA_0054	4.58176e-05	0.00986193	282	hypothetical protein
	CYA_1480	4.58196e-05	0.00986193	283	hypothetical protein
	CYA_0381	4.58306e-05	0.00986193	284	hypothetical protein
	CYA_0600	4.58306e-05	0.00986193	285	hypothetical protein
	CYA_1777	4.58306e-05	0.00986193	286	preprotein translocase, SecE s
	CYA_0932	4.58345e-05	0.00986193	287	hypothetical protein
	CYA_1429	4.58566e-05	0.00986193	288	hypothetical protein
	CYA_1083	4.58616e-05	0.00986193	289	conserved hypothetical protein
	CYA_0273	4.58634e-05	0.00986193	290	hypothetical protein
	CYA_0177	4.58666e-05	0.00986193	291	pilin domain protein
	CYA_1558	4.58959e-05	0.00986193	292	hypothetical protein
	CYA_1685	4.59153e-05	0.00986193	293	hypothetical protein
	CYA_0521	4.59189e-05	0.00986193	294	hypothetical protein
	CYA_1119	4.59352e-05	0.00986193	295	hypothetical protein
	CYA_1312	4.59382e-05	0.00986193	296	nucleotidyltransferase domain
	CYA_1411	4.59388e-05	0.00986193	297	S-layer domain protein
	CYA_0856	4.59493e-05	0.00986193	298	DnaJ domain protein
	CYA_1580	4.59554e-05	0.00986193	299	hypothetical protein
	CYA_0399	4.59615e-05	0.00986193	300	malto-oligosyltrehalose syntha
	CYA_0783	4.60142e-05	0.00986193	301	hypothetical protein
T	CYA_0648	4.60164e-05	0.0118343	302	phosphoribosylformylglycinamid
	CYA_0618	4.60169e-05	0.0118343	303	hypothetical protein
	CYA_0574	4.60192e-05	0.0118343	304	S-adenosylmethionine decarboxy
	CYA_1021	4.60342e-05	0.0118343	305	hypothetical protein
	CYA_2557	4.60447e-05	0.0118343	306	ferredoxin-thioredoxin reducta
	CYA_2093	4.60595e-05	0.0118343	307	hypothetical protein
	CYA_2363	4.60644e-05	0.0118343	308	hypothetical protein
	CYA_0900	4.60716e-05	0.0118343	309	nucleotidyltransferase domain
	CYA_1754	4.6074e-05	0.0118343	310	hypothetical protein
	CYA_1011	4.60825e-05	0.0118343	311	methyltransferase, FkbM family
T	CYA_0744	4.60849e-05	0.0138067	312	NADH-ubiquinone/plastoquinone
	CYA_2558	4.60865e-05	0.0138067	313	photosystem II reaction center
	CYA_0236	4.61144e-05	0.0138067	314	putative lipoprotein
	CYA_0994	4.61232e-05	0.0138067	315	type 4 fimbrial biogenesis pro
	CYA_2819	4.61471e-05	0.0138067	316	hypothetical protein
	CYA_0746	4.61612e-05	0.0138067	317	hypothetical protein
	CYA_2108	4.61776e-05	0.0138067	318	hypothetical protein
	CYA_1355	4.61902e-05	0.0138067	319	hypothetical protein
	CYA_0711	4.62081e-05	0.0138067	320	hypothetical protein
	CYA_2870	4.62181e-05	0.0138067	321	hypothetical protein
	CYA_0954	4.62326e-05	0.0138067	322	anti-anti-sigma factor family
	CYA_0091	4.62583e-05	0.0138067	323	ISSoc1, transposase
	CYA_0658	4.62641e-05	0.0138067	324	hypothetical protein
	CYA_1887	4.62656e-05	0.0138067	325	hypothetical protein
	CYA_0455	4.62787e-05	0.0138067	326	hypothetical protein
T	CYA_2787	4.62796e-05	0.0157791	327	hypothetical protein
	CYA_0034	4.62855e-05	0.0157791	328	hypothetical protein
	CYA_2317	4.62901e-05	0.0157791	329	hypothetical protein
	CYA_1192	4.6309e-05	0.0157791	330	hypothetical protein
	CYA_0583	4.63102e-05	0.0157791	331	hypothetical protein
T	CYA_0558	4.63346e-05	0.0177515	332	glutaredoxin-like protein
	CYA_0621	4.63363e-05	0.0177515	333	Nitrate reductase-related prot
	CYA_1039	4.63444e-05	0.0177515	334	conserved hypothetical protein
	CYA_0102	4.63464e-05	0.0177515	335	hypothetical protein
	CYA_1687	4.63464e-05	0.0177515	336	cytochrome c550
	CYA_2067	4.63648e-05	0.0177515	337	hypothetical protein
	CYA_0151	4.63709e-05	0.0177515	338	peptide/opine/nickel ABC trans
	CYA_2523	4.63731e-05	0.0177515	339	hypothetical protein
	CYA_2748	4.63907e-05	0.0177515	340	truncated RlpA family protein
	CYA_2733	4.63967e-05	0.0177515	341	hypothetical protein
	CYA_2007	4.64059e-05	0.0177515	342	hypothetical protein
	CYA_0777	4.64085e-05	0.0177515	343	ISSoc5, transposase
	CYA_2690	4.64127e-05	0.0177515	344	FHA domain protein
	CYA_2549	4.64178e-05	0.0177515	345	hypothetical protein
	CYA_1073	4.64226e-05	0.0177515	346	glycosyl transferase, group 2
	CYA_0090	4.64235e-05	0.0177515	347	photosystem II PsbZ protein
	CYA_2203	4.64251e-05	0.0177515	348	hypothetical protein
T	CYA_0155	4.64311e-05	0.0197239	349	putative DNA-directed RNA poly
	CYA_0108	4.6432e-05	0.0197239	350	hypothetical protein
	CYA_1443	4.64369e-05	0.0197239	351	hypothetical protein
	CYA_1602	4.64416e-05	0.0197239	352	plastocyanin
	CYA_0893	4.64701e-05	0.0197239	353	ABC-type bicarbonate transport
	CYA_0066	4.64802e-05	0.0197239	354	FHA domain protein
	CYA_0513	4.64839e-05	0.0197239	355	transcriptional regulator, Mer
	CYA_2579	4.64852e-05	0.0197239	356	iron-sulfur cluster-binding pr
	CYA_2560	4.64897e-05	0.0197239	357	CemA family protein
	CYA_0237	4.64901e-05	0.0197239	358	thymidylate synthase, flavin-d
	CYA_2375	4.64916e-05	0.0197239	359	hypothetical protein
	CYA_2274	4.64937e-05	0.0197239	360	hypothetical protein
	CYA_0306	4.65017e-05	0.0197239	361	hypothetical protein
	CYA_0581	4.65017e-05	0.0197239	362	HD domain protein
	CYA_2543	4.65017e-05	0.0197239	363	hypothetical protein
	CYA_2448	4.65116e-05	0.0197239	364	hypothetical protein
	CYA_0445	4.65151e-05	0.0197239	365	hypothetical protein
	CYA_1046	4.65268e-05	0.0197239	366	hypothetical protein
	CYA_0840	4.65284e-05	0.0197239	367	sensor histidine kinase
	CYA_0347	4.65467e-05	0.0197239	368	hypothetical protein
	CYA_1529	4.65475e-05	0.0197239	369	polysaccharide deacetylase fam
	CYA_1872	4.65494e-05	0.0197239	370	hypothetical protein
	CYA_0289	4.65521e-05	0.0197239	371	ferredoxin, 2Fe-2S
	CYA_1084	4.65525e-05	0.0197239	372	hypothetical protein
	CYA_1861	4.65616e-05	0.0197239	373	hypothetical protein
	CYA_2600	4.65616e-05	0.0197239	374	photosystem II reaction center
	CYA_2516	4.65743e-05	0.0197239	375	hypothetical protein
	CYA_2544	4.65763e-05	0.0197239	376	hypothetical protein
	CYA_1281	4.65775e-05	0.0197239	377	hypothetical protein
	CYA_0283	4.65896e-05	0.0197239	378	ATPase, AAA family
	CYA_1313	4.66102e-05	0.0197239	379	putative DNA methyltransferase
	CYA_2556	4.66165e-05	0.0197239	380	universal stress protein famil
	CYA_1293	4.66215e-05	0.0197239	381	putative type III restriction-
	CYA_2542	4.66404e-05	0.0197239	382	CRISPR-associated RAMP protein
T	CYA_0492	4.6648e-05	0.0216963	383	photosystem I reaction center
	CYA_1285	4.66491e-05	0.0216963	384	polar amino amino acid ABC tra
	CYA_0770	4.66634e-05	0.0216963	385	conserved hypothetical protein
	CYA_0806	4.66696e-05	0.0216963	386	hypothetical protein
	CYA_2518	4.66712e-05	0.0216963	387	hypothetical protein
	CYA_1672	4.66721e-05	0.0216963	388	hypothetical protein
	CYA_0851	4.66776e-05	0.0216963	389	hypothetical protein
T	CYA_2302	4.66808e-05	0.0236686	390	segregation and condensation p
	CYA_2388	4.66815e-05	0.0236686	391	hypothetical protein
	CYA_0605	4.66893e-05	0.0236686	392	urease accessory protein UreF
	CYA_2314	4.66908e-05	0.0236686	393	hypothetical protein
	CYA_0106	4.6694e-05	0.0236686	394	hypothetical protein
	CYA_1946	4.66985e-05	0.0236686	395	iron-sulfur cluster-binding pr
	CYA_0152	4.67139e-05	0.0236686	396	peptide/opine/nickel uptake AB
	CYA_1373	4.6731e-05	0.0236686	397	hypothetical protein
	CYA_0271	4.67352e-05	0.0236686	398	hypothetical protein
	CYA_0557	4.67616e-05	0.0236686	399	hypothetical protein
	CYA_0636	4.67616e-05	0.0236686	400	fasciclin domain protein
	CYA_2263	4.67655e-05	0.0236686	401	hypothetical protein
	CYA_2451	4.67754e-05	0.0236686	402	hypothetical protein
	CYA_0682	4.67838e-05	0.0236686	403	hypothetical protein
	CYA_1143	4.67838e-05	0.0236686	404	HNH endonuclease domain protei
	CYA_0127	4.67961e-05	0.0236686	405	hypothetical protein
T	CYA_2046	4.68e-05	0.025641	406	PII interaction protein X
T	CYA_1796	4.68002e-05	0.0276134	407	cytochrome b6
	CYA_0695	4.68095e-05	0.0276134	408	hypothetical protein
	CYA_0993	4.68111e-05	0.0276134	409	type 4 fimbrial biogenesis pro
	CYA_1412	4.68175e-05	0.0276134	410	putative S-layer protein
	CYA_0597	4.68201e-05	0.0276134	411	RNA polymerase sigma factor, g
	CYA_1721	4.68213e-05	0.0276134	412	hypothetical protein
	CYA_1956	4.68225e-05	0.0276134	413	ISSoc5, transposase
	CYA_0775	4.68252e-05	0.0276134	414	hypothetical protein
	CYA_1142	4.68297e-05	0.0276134	415	hypothetical protein
	CYA_0149	4.68398e-05	0.0276134	416	peptide/opine/nickel ABC trans
	CYA_1442	4.6844e-05	0.0276134	417	small heat shock protein (HSP2
	CYA_1735	4.68451e-05	0.0276134	418	phosphate ABC transporter, ATP
	CYA_2567	4.68455e-05	0.0276134	419	hypothetical protein
	CYA_2834	4.68455e-05	0.0276134	420	CAB/ELIP/HLIP family protein
	CYA_0679	4.68565e-05	0.0276134	421	hypothetical protein
	CYA_2693	4.68726e-05	0.0276134	422	hypothetical protein
	CYA_2202	4.68734e-05	0.0276134	423	hypothetical protein
	CYA_2869	4.68913e-05	0.0276134	424	hypothetical protein
	CYA_0715	4.68935e-05	0.0276134	425	hypothetical protein
T	CYA_0979	4.68976e-05	0.0295858	426	BolA/YrbA family protein
	CYA_0389	4.68982e-05	0.0295858	427	CAB/ELIP/HLIP family protein
	CYA_0962	4.69078e-05	0.0295858	428	hypothetical protein
	CYA_1528	4.69095e-05	0.0295858	429	pyridine nucleotide-disulfide
	CYA_2080	4.69099e-05	0.0295858	430	hypothetical protein
T	CYA_0761	4.69108e-05	0.0315582	431	twin-arginine translocation pr
	CYA_2866	4.69222e-05	0.0315582	432	hypothetical protein
	CYA_0323	4.69237e-05	0.0315582	433	truncated cyclic nucleotide-bi
	CYA_0559	4.69417e-05	0.0315582	434	BolA protein
T	CYA_1037	4.69499e-05	0.0335306	435	hypothetical protein
	CYA_1918	4.69532e-05	0.0335306	436	isochorismatase family protein
	CYA_0891	4.69574e-05	0.0335306	437	ABC-type bicarbonate transport
	CYA_2423	4.69651e-05	0.0335306	438	hypothetical protein
	CYA_2865	4.6968e-05	0.0335306	439	putative small GTP-binding pro
	CYA_2636	4.69747e-05	0.0335306	440	ISSoc3, orfB transposase
	CYA_0383	4.69794e-05	0.0335306	441	hypothetical protein
	CYA_2092	4.69811e-05	0.0335306	442	hypothetical protein
	CYA_1367	4.69828e-05	0.0335306	443	hypothetical protein
	CYA_0697	4.69932e-05	0.0335306	444	MazG family protein
	CYA_1553	4.69932e-05	0.0335306	445	phosphate ABC transporter, per
T	CYA_1909	4.69969e-05	0.035503	446	hypothetical protein
	CYA_1984	4.70006e-05	0.035503	447	hypothetical protein
	CYA_0362	4.70016e-05	0.035503	448	putative acylphosphatase
	CYA_0135	4.70027e-05	0.035503	449	CRISPR-associated protein Cas2
	CYA_0479	4.70221e-05	0.035503	450	response regulator
	CYA_2576	4.7028e-05	0.035503	451	response regulator
	CYA_0661	4.70367e-05	0.035503	452	hypothetical protein
T	CYA_2337	4.70535e-05	0.0374753	453	hypothetical protein
	CYA_1842	4.70575e-05	0.0374753	454	hypothetical protein
	CYA_2251	4.70598e-05	0.0374753	455	hypothetical protein
	CYA_2255	4.70766e-05	0.0374753	456	hypothetical protein
T	CYA_0798	4.7079e-05	0.0394477	457	ribonuclease H
	CYA_0023	4.70884e-05	0.0394477	458	hypothetical protein
	CYA_0452	4.70884e-05	0.0394477	459	hypothetical protein
	CYA_1136	4.70987e-05	0.0394477	460	ISSoc3, orfB transposase
	CYA_0578	4.71033e-05	0.0394477	461	hypothetical protein
	CYA_1555	4.71067e-05	0.0394477	462	phosphate ABC transporter, ATP
	CYA_1686	4.71174e-05	0.0394477	463	putative cytochrome
	CYA_0570	4.71317e-05	0.0394477	464	hypothetical protein
	CYA_2398	4.71444e-05	0.0394477	465	hypothetical protein
	CYA_2676	4.71463e-05	0.0394477	466	FHA domain protein
	CYA_2343	4.71489e-05	0.0394477	467	ISSoc1, truncated transposase
	CYA_0325	4.71554e-05	0.0394477	468	glyceraldehyde-3-phosphate deh
	CYA_0078	4.71582e-05	0.0394477	469	hypothetical protein
	CYA_1260	4.71642e-05	0.0394477	470	hypothetical protein
T	CYA_0914	4.71696e-05	0.0414201	471	NifU domain protein
	CYA_2625	4.71724e-05	0.0414201	472	hypothetical protein
	CYA_2599	4.71754e-05	0.0414201	473	hypothetical protein
	CYA_1910	4.71775e-05	0.0414201	474	response regulator
	CYA_1461	4.71797e-05	0.0414201	475	competence protein
T	CYA_2894	4.71906e-05	0.0433925	476	conserved hypothetical protein
	CYA_1734	4.71958e-05	0.0433925	477	phosphate ABC transporter, per
	CYA_2097	4.71967e-05	0.0433925	478	photosystem II 12 kDa extrinsi
	CYA_2192	4.71967e-05	0.0433925	479	large conductance mechanosensi
	CYA_0616	4.71992e-05	0.0433925	480	ABC-type nitrate/nitrite trans
	CYA_0353	4.72012e-05	0.0433925	481	putative lipoprotein
	CYA_2225	4.72224e-05	0.0433925	482	phycobilisome small core linke
	CYA_0369	4.72282e-05	0.0433925	483	rod shape-determining protein
	CYA_1356	4.72377e-05	0.0433925	484	hypothetical protein
	CYA_1676	4.72377e-05	0.0433925	485	hypothetical protein
	CYA_0560	4.72494e-05	0.0433925	486	hypothetical protein
	CYA_0205	4.72515e-05	0.0433925	487	CAB/ELIP/HLIP family protein
	CYA_1317	4.72617e-05	0.0433925	488	hypothetical protein
	CYA_0158	4.72639e-05	0.0433925	489	ISSoc3, orfB transposase
	CYA_0938	4.72716e-05	0.0433925	490	FHA domain protein
	CYA_0743	4.72826e-05	0.0433925	491	putative lipoprotein
	CYA_1552	4.72948e-05	0.0433925	492	phosphate ABC transporter, pho
T	CYA_1023	4.7295e-05	0.0453649	493	hypothetical protein
	CYA_2696	4.7295e-05	0.0453649	494	hypothetical protein
	CYA_0995	4.72995e-05	0.0453649	495	pilus assembly protein PilO
	CYA_2537	4.73083e-05	0.0453649	496	hypothetical protein
	CYA_0098	4.73118e-05	0.0453649	497	hypothetical protein
T	CYA_2349	4.73136e-05	0.0473373	498	fatty acid desaturase
	CYA_1911	4.73192e-05	0.0473373	499	peptidase, S54 (rhomboid) fami
	CYA_2652	4.73243e-05	0.0473373	500	PBS lyase heat-like repeat pro
	CYA_2717	4.73283e-05	0.0473373	501	hypothetical protein
	CYA_0049	4.73307e-05	0.0473373	502	hypothetical protein
	CYA_0873	4.73311e-05	0.0473373	503	hypothetical protein
T	CYA_0430	4.73325e-05	0.0493097	504	hypothetical protein
	CYA_2692	4.7335e-05	0.0493097	505	FHA domain protein
	CYA_2707	4.73377e-05	0.0493097	506	hypothetical protein
	CYA_0511	4.73421e-05	0.0493097	507	putative RNA-binding protein
	CYA_2227	4.73531e-05	0.0493097	508	allophycocyanin, alpha subunit
	CYA_2867	4.73543e-05	0.0493097	509	roadblock/LC7 domain family
	CYA_1732	4.73587e-05	0.0493097	510	phosphate ABC transporter, pho
	CYA_0660	4.73633e-05	0.0493097	511	hypothetical protein
	CYA_2348	4.73683e-05	0.0493097	512	transcriptional regulator, Tet
	CYA_0593	4.73688e-05	0.0493097	513	hypothetical protein
	CYA_1783	4.73744e-05	0.0493097	514	hypothetical protein
	CYA_0340	4.73772e-05	0.0493097	515	hypothetical protein
	CYA_0926	4.73824e-05	0.0493097	516	ParB nuclease domain protein
	CYA_1959	4.73879e-05	0.0493097	517	ISSoc3, orfB transposase
T	CYA_2630	4.73896e-05	0.0512821	518	cytochrome c family protein
	CYA_1751	4.73919e-05	0.0512821	519	hypothetical protein
	CYA_0142	4.74013e-05	0.0512821	520	CAB/ELIP/HLIP family protein
	CYA_2535	4.74013e-05	0.0512821	521	hypothetical protein
	CYA_1766	4.74025e-05	0.0512821	522	cytochrome d ubiquinol oxidase
	CYA_1713	4.74085e-05	0.0512821	523	hypothetical protein
	CYA_1788	4.74121e-05	0.0512821	524	prenyltransferase, UbiA family
	CYA_1670	4.74174e-05	0.0512821	525	hypothetical protein
T	CYA_2130	4.74201e-05	0.0532544	526	acetolactate synthase, small s
	CYA_2063	4.74292e-05	0.0532544	527	ISSoc3, orfB transposase
T	CYA_0644	4.7434e-05	0.0552268	528	photosystem II P680 chlorophyl
	CYA_0238	4.74415e-05	0.0552268	529	hypothetical protein
	CYA_1932	4.74522e-05	0.0552268	530	photosystem I reaction center
	CYA_0810	4.74535e-05	0.0552268	531	hypothetical protein
	CYA_2539	4.74594e-05	0.0552268	532	CRISPR-associated protein Cas2
	CYA_2581	4.74705e-05	0.0552268	533	ISSoc3, orfB transposase
	CYA_1274	4.74714e-05	0.0552268	534	photosystem II reaction center
	CYA_2488	4.74783e-05	0.0552268	535	hypothetical protein
	CYA_1922	4.74802e-05	0.0552268	536	UreA ABC transporter, permease
	CYA_0977	4.7492e-05	0.0552268	537	hypothetical protein
	CYA_2449	4.74958e-05	0.0552268	538	hypothetical protein
	CYA_0385	4.74965e-05	0.0552268	539	hypothetical protein
	CYA_1276	4.75118e-05	0.0552268	540	hypothetical protein
	CYA_1482	4.75118e-05	0.0552268	541	peptidylprolyl cis-trans isome
	CYA_2842	4.75118e-05	0.0552268	542	hypothetical protein
	CYA_0735	4.75154e-05	0.0552268	543	CRISPR-associated helicase Cas
	CYA_1992	4.75191e-05	0.0552268	544	peptidase, S24 (LexA) family
	CYA_1811	4.75208e-05	0.0552268	545	photosystem II reaction center
	CYA_0305	4.75267e-05	0.0552268	546	DNA-binding protein HU
	CYA_1428	4.75284e-05	0.0552268	547	putative lipoprotein
	CYA_2313	4.7557e-05	0.0552268	548	hypothetical protein
	CYA_2568	4.75682e-05	0.0552268	549	hypothetical protein
	CYA_2750	4.757e-05	0.0552268	550	ferredoxin-thioredoxin reducta
	CYA_0638	4.75737e-05	0.0552268	551	CO2 hydration protein
	CYA_0619	4.75743e-05	0.0552268	552	ferredoxin--nitrate reductase
	CYA_1764	4.75751e-05	0.0552268	553	cytochrome d ubiquinol oxidase
T	CYA_2445	4.75786e-05	0.0571992	554	ribosomal subunit interface pr
	CYA_2498	4.7581e-05	0.0571992	555	hypothetical protein
	CYA_0683	4.7586e-05	0.0571992	556	hypothetical protein
T	CYA_1049	4.75868e-05	0.0591716	557	NAD-dependent epimerase/dehydr
	CYA_0978	4.75883e-05	0.0591716	558	response regulator
	CYA_0864	4.75997e-05	0.0591716	559	transporter, major facilitator
	CYA_0614	4.76015e-05	0.0591716	560	ABC-type nitrate/nitrite trans
	CYA_1849	4.76196e-05	0.0591716	561	photosystem II reaction center
	CYA_1019	4.76197e-05	0.0591716	562	hypothetical protein
	CYA_0958	4.76321e-05	0.0591716	563	hypothetical protein
	CYA_1919	4.76335e-05	0.0591716	564	carbohydrate uptake ABC transp
T	CYA_0718	4.76361e-05	0.061144	565	3-dehydroquinate dehydratase
T	CYA_1079	4.76374e-05	0.0631164	566	chaperone protein HtpG
	CYA_2771	4.76379e-05	0.0631164	567	hypothetical protein
	CYA_2143	4.76397e-05	0.0631164	568	hypothetical protein
	CYA_0515	4.76402e-05	0.0631164	569	hypothetical protein
T	CYA_0426	4.76405e-05	0.0650888	570	hypothetical protein
	CYA_0778	4.76444e-05	0.0650888	571	hypothetical protein
	CYA_0957	4.76515e-05	0.0650888	572	hypothetical protein
T	CYA_2120	4.76515e-05	0.0670611	573	ATP synthase protein I
	CYA_0073	4.76534e-05	0.0670611	574	hypothetical protein
T	CYA_1514	4.76606e-05	0.0690335	575	cytochrome c oxidase, subunit
	CYA_2795	4.76671e-05	0.0690335	576	chloroplast envelope protein t
	CYA_1107	4.7674e-05	0.0690335	577	putative iron-sulfur cluster-b
	CYA_2901	4.76754e-05	0.0690335	578	hypothetical protein
	CYA_2168	4.76768e-05	0.0690335	579	putative lipoprotein
	CYA_2545	4.76797e-05	0.0690335	580	CRISPR-associated RAMP protein
	CYA_1774	4.76801e-05	0.0690335	581	hypothetical protein
	CYA_0540	4.76822e-05	0.0690335	582	hypothetical protein
T	CYA_0122	4.769e-05	0.0710059	583	hypothetical protein
	CYA_2633	4.769e-05	0.0710059	584	putative DNA-binding protein
	CYA_0028	4.76929e-05	0.0710059	585	putative mannose-6-phosphate i
T	CYA_0011	4.76933e-05	0.0729783	586	thiamine biosynthesis protein
	CYA_0686	4.76956e-05	0.0729783	587	cystine ABC transporter, perme
	CYA_0650	4.76978e-05	0.0729783	588	hypothetical protein
T	CYA_0414	4.76983e-05	0.0749507	589	hypothetical protein
	CYA_2740	4.76985e-05	0.0749507	590	chemotaxis protein CheW
	CYA_0293	4.77039e-05	0.0749507	591	photosystem I reaction center
	CYA_0314	4.77052e-05	0.0749507	592	hypothetical protein
	CYA_1831	4.77057e-05	0.0749507	593	nutrient-stress induced DNA bi
	CYA_2364	4.7706e-05	0.0749507	594	hypothetical protein
	CYA_1534	4.7708e-05	0.0749507	595	hypothetical protein
	CYA_0220	4.7709e-05	0.0749507	596	phycocyanin, alpha subunit
	CYA_1855	4.771e-05	0.0749507	597	metal chelate ABC transporter,
	CYA_0265	4.77184e-05	0.0749507	598	hypothetical protein
	CYA_2214	4.77184e-05	0.0749507	599	ribosomal protein L28
	CYA_2738	4.77244e-05	0.0749507	600	response regulator
	CYA_2299	4.7727e-05	0.0749507	601	hypothetical protein
	CYA_0833	4.77328e-05	0.0749507	602	hypothetical protein
	CYA_1322	4.7733e-05	0.0749507	603	hypothetical protein
	CYA_1916	4.77383e-05	0.0749507	604	putative adenosine deaminase
	CYA_2606	4.77383e-05	0.0749507	605	photosystem II protein, PsbB/P
	CYA_1105	4.77395e-05	0.0749507	606	hypothetical protein
T	CYA_0671	4.77402e-05	0.0769231	607	D-alanyl-D-alanine carboxypept
	CYA_1854	4.77427e-05	0.0769231	608	TPR repeat protein
T	CYA_1556	4.77433e-05	0.0788955	609	hemolysin A
	CYA_0606	4.77486e-05	0.0788955	610	urease accessory protein UreG
	CYA_0080	4.77494e-05	0.0788955	611	hypothetical protein
	CYA_1839	4.775e-05	0.0788955	612	nitrogenase stabilizing/protec
	CYA_0828	4.7753e-05	0.0788955	613	hypothetical protein
	CYA_0366	4.77612e-05	0.0788955	614	hypothetical protein
	CYA_2562	4.77653e-05	0.0788955	615	hypothetical protein
	CYA_0723	4.7769e-05	0.0788955	616	hypothetical protein
	CYA_1733	4.77695e-05	0.0788955	617	phosphate ABC transporter, per
	CYA_1255	4.77745e-05	0.0788955	618	hypothetical protein
	CYA_0498	4.77809e-05	0.0788955	619	hypothetical protein
	CYA_1665	4.77818e-05	0.0788955	620	YihY family protein
	CYA_1427	4.77833e-05	0.0788955	621	hypothetical protein
	CYA_0469	4.77889e-05	0.0788955	622	sulfate ABC transporter, perme
	CYA_1745	4.78015e-05	0.0788955	623	truncated light-independent pr
	CYA_1226	4.78074e-05	0.0788955	624	rrf2 family protein
	CYA_1135	4.78088e-05	0.0788955	625	ribosomal protein L32
	CYA_1898	4.78113e-05	0.0788955	626	hypothetical protein
	CYA_1117	4.78116e-05	0.0788955	627	hypothetical protein
	CYA_2584	4.78116e-05	0.0788955	628	hypothetical protein
	CYA_1802	4.78138e-05	0.0788955	629	hypothetical protein
	CYA_0837	4.78179e-05	0.0788955	630	hypothetical protein
	CYA_1190	4.78183e-05	0.0788955	631	hypothetical protein
	CYA_2403	4.78214e-05	0.0788955	632	pentapeptide repeat family pro
	CYA_0567	4.78242e-05	0.0788955	633	hypothetical protein
	CYA_0390	4.78256e-05	0.0788955	634	CAB/ELIP/HLIP family protein
	CYA_2743	4.78395e-05	0.0788955	635	hypothetical protein
T	CYA_2293	4.78416e-05	0.0808679	636	putative cyclase/dehydrase
	CYA_1337	4.78464e-05	0.0808679	637	allophycocyanin, beta subunit
	CYA_0015	4.78492e-05	0.0808679	638	hypothetical protein
T	CYA_1264	4.78494e-05	0.0828402	639	septum site-determining protei
T	CYA_2565	4.78567e-05	0.0848126	640	hypothetical protein
	CYA_1499	4.7867e-05	0.0848126	641	hypothetical protein
	CYA_1921	4.78677e-05	0.0848126	642	UreA ABC transporter, ATP-bind
	CYA_0116	4.78745e-05	0.0848126	643	hypothetical protein
	CYA_2442	4.78745e-05	0.0848126	644	hypothetical protein
	CYA_0499	4.78865e-05	0.0848126	645	amine oxidase, flavin-containi
	CYA_2071	4.7887e-05	0.0848126	646	glycogen/starch synthase, ADP-
	CYA_1649	4.78943e-05	0.0848126	647	hypothetical protein
	CYA_2277	4.78989e-05	0.0848126	648	hypothetical protein
	CYA_2665	4.79002e-05	0.0848126	649	DnaJ domain protein
	CYA_2295	4.79027e-05	0.0848126	650	hypothetical protein
	CYA_0444	4.79037e-05	0.0848126	651	peptidase, M8 (leishmanolysin)
	CYA_2465	4.79042e-05	0.0848126	652	GTP-binding protein
	CYA_2208	4.79242e-05	0.0848126	653	hypothetical protein
	CYA_2344	4.79268e-05	0.0848126	654	hypothetical protein
	CYA_2534	4.7927e-05	0.0848126	655	cyclopropane-fatty-acyl-phosph
	CYA_2801	4.79303e-05	0.0848126	656	thioredoxin
T	CYA_1507	4.79326e-05	0.086785	657	ammonium transporter
	CYA_1296	4.79351e-05	0.086785	658	transporter, stomatin/podocin/
T	CYA_1611	4.79366e-05	0.0887574	659	carbon dioxide concentrating m
T	CYA_1505	4.79388e-05	0.0907298	660	2-C-methyl-D-erythritol 4-phos
	CYA_2519	4.79393e-05	0.0907298	661	RecF/RecN/SMC N terminal domai
	CYA_0706	4.79424e-05	0.0907298	662	hypothetical protein
	CYA_1931	4.79437e-05	0.0907298	663	fatty acid desaturase
	CYA_2447	4.79466e-05	0.0907298	664	hypothetical protein
	CYA_2301	4.79516e-05	0.0907298	665	hypothetical protein
T	CYA_1310	4.79526e-05	0.0927022	666	sec-independent translocase Ta
	CYA_2165	4.79526e-05	0.0927022	667	hypothetical protein
	CYA_2084	4.7959e-05	0.0927022	668	hypothetical protein
	CYA_0153	4.79599e-05	0.0927022	669	peptide/opine/nickel uptake AB
	CYA_2491	4.79648e-05	0.0927022	670	hypothetical protein
T	CYA_1650	4.79667e-05	0.0946746	671	dihydrouridine synthase family
	CYA_0483	4.79692e-05	0.0946746	672	GGDEF/FHA domain protein
	CYA_0681	4.79727e-05	0.0946746	673	hypothetical protein
	CYA_1740	4.79727e-05	0.0946746	674	hypothetical protein
T	CYA_0407	4.79742e-05	0.0966469	675	pentapeptide repeat family pro
	CYA_2793	4.79744e-05	0.0966469	676	oxidoreductase, short chain de
T	CYA_2631	4.79791e-05	0.0986193	677	phytol kinase
	CYA_2691	4.79791e-05	0.0986193	678	hypothetical protein
	CYA_1767	4.79875e-05	0.0986193	679	hypothetical protein
	CYA_0474	4.7994e-05	0.0986193	680	OsmC family protein
	CYA_1437	4.79975e-05	0.0986193	681	hypothetical protein
	CYA_2553	4.8005e-05	0.0986193	682	sensory box histidine kinase
	CYA_1214	4.80051e-05	0.0986193	683	DNA-binding response regulator
	CYA_1711	4.80051e-05	0.0986193	684	hypothetical protein
	CYA_0222	4.80119e-05	0.0986193	685	hypothetical protein
	CYA_2501	4.8029e-05	0.0986193	686	mannose-6-phosphate isomerase
	CYA_0951	4.80304e-05	0.0986193	687	peroxisomal fatty acyl CoA ABC
	CYA_0228	4.80369e-05	0.0986193	688	truncated polar amino acid upt
	CYA_0760	4.80422e-05	0.0986193	689	formyltetrahydrofolate deformy
	CYA_1013	4.80471e-05	0.0986193	690	hypothetical protein
	CYA_0534	4.80498e-05	0.0986193	691	methyltransferase, UbiE/COQ5 f
	CYA_1397	4.80498e-05	0.0986193	692	hypothetical protein
	CYA_1768	4.80498e-05	0.0986193	693	ribosomal-protein-alanine acet
	CYA_1612	4.80507e-05	0.0986193	694	carbon dioxide concentrating m
	CYA_2260	4.80595e-05	0.0986193	695	hypothetical protein
	CYA_0843	4.806e-05	0.0986193	696	hypothetical protein
	CYA_0506	4.80604e-05	0.0986193	697	putative phycobilisome linker
	CYA_2476	4.80667e-05	0.0986193	698	DoxX family protein
	CYA_1081	4.80697e-05	0.0986193	699	transcriptional regulator, Lys
	CYA_1584	4.80697e-05	0.0986193	700	Tat (twin-arginine translocati
	CYA_1488	4.80717e-05	0.0986193	701	hypothetical protein
	CYA_0552	4.80762e-05	0.0986193	702	putative lipoprotein
	CYA_0210	4.80819e-05	0.0986193	703	hypothetical protein
	CYA_1234	4.80819e-05	0.0986193	704	hypothetical protein
	CYA_1325	4.80819e-05	0.0986193	705	PsbN protein
	CYA_1347	4.80819e-05	0.0986193	706	hypothetical protein
	CYA_0212	4.80849e-05	0.0986193	707	protein phosphatase 2C family
T	CYA_1623	4.80862e-05	0.100592	708	diacylglycerol kinase
	CYA_0598	4.80902e-05	0.100592	709	hypothetical protein
	CYA_1868	4.80931e-05	0.100592	710	hypothetical protein
	CYA_0378	4.80936e-05	0.100592	711	hypothetical protein
	CYA_1725	4.80948e-05	0.100592	712	thioredoxin
T	CYA_2190	4.80966e-05	0.102564	713	FeS assembly protein SufB
T	CYA_0801	4.81012e-05	0.104536	714	K+ transporter, trk family
	CYA_0393	4.81041e-05	0.104536	715	hypothetical protein
	CYA_0649	4.81065e-05	0.104536	716	putative pilus biogenesis prot
	CYA_0774	4.81069e-05	0.104536	717	hypothetical protein
	CYA_1469	4.81082e-05	0.104536	718	hypothetical protein
	CYA_0150	4.81135e-05	0.104536	719	peptide/opine/nickel ABC trans
	CYA_2160	4.81167e-05	0.104536	720	CheW domain protein
	CYA_2790	4.81169e-05	0.104536	721	allophycocyanin alpha, B subun
	CYA_2536	4.81171e-05	0.104536	722	hypothetical protein
	CYA_1501	4.81188e-05	0.104536	723	hypothetical protein
	CYA_0517	4.81202e-05	0.104536	724	hypothetical protein
	CYA_2849	4.81241e-05	0.104536	725	antioxidant, AhpC/Tsa family
	CYA_2331	4.81249e-05	0.104536	726	hypothetical protein
	CYA_1380	4.81263e-05	0.104536	727	hypothetical protein
	CYA_0524	4.81275e-05	0.104536	728	putative phycobilisome protein
	CYA_2099	4.81285e-05	0.104536	729	hypothetical protein
	CYA_1632	4.81315e-05	0.104536	730	hypothetical protein
	CYA_0676	4.8137e-05	0.104536	731	hypothetical protein
	CYA_1606	4.8137e-05	0.104536	732	hypothetical protein
	CYA_1908	4.81396e-05	0.104536	733	hypothetical protein
	CYA_1950	4.81402e-05	0.104536	734	hypothetical protein
	CYA_2697	4.81433e-05	0.104536	735	putative guanylate kinase
T	CYA_0121	4.81505e-05	0.106509	736	hypothetical protein
	CYA_1251	4.81524e-05	0.106509	737	hypothetical protein
	CYA_2316	4.81582e-05	0.106509	738	DNA-binding response regulator
	CYA_2669	4.81586e-05	0.106509	739	hypothetical protein
	CYA_2716	4.81609e-05	0.106509	740	hypothetical protein
	CYA_1717	4.81657e-05	0.106509	741	transporter, arsenical resista
	CYA_2215	4.81667e-05	0.106509	742	pentapeptide repeat family pro
	CYA_1376	4.81712e-05	0.106509	743	hypothetical protein
T	CYA_1170	4.81728e-05	0.108481	744	ribosomal protein L29
	CYA_1722	4.81728e-05	0.108481	745	rhodanese domain protein
	CYA_2053	4.81832e-05	0.108481	746	hypothetical protein
	CYA_0148	4.81893e-05	0.108481	747	5-methyltetrahydropteroyltrigl
	CYA_0692	4.81953e-05	0.108481	748	lipoic acid synthetase
T	CYA_0307	4.81968e-05	0.110454	749	PmgA protein
T	CYA_0251	4.82037e-05	0.112426	750	inorganic pyrophosphatase
	CYA_1351	4.82037e-05	0.112426	751	hypothetical protein
	CYA_0189	4.82074e-05	0.112426	752	trypsin domain lipoprotein
	CYA_0035	4.82081e-05	0.112426	753	photosystem I reaction center
	CYA_2041	4.82097e-05	0.112426	754	phycobilisome 32.1 kDa linker
	CYA_2164	4.82132e-05	0.112426	755	hypothetical protein
	CYA_0079	4.822e-05	0.112426	756	fasciclin domain protein
	CYA_1187	4.82205e-05	0.112426	757	putative lipoprotein
T	CYA_2300	4.82239e-05	0.114398	758	prephenate dehydrogenase
	CYA_0879	4.82245e-05	0.114398	759	hypothetical protein
T	CYA_2487	4.82255e-05	0.116371	760	preprotein translocase, SecG s
	CYA_2463	4.8228e-05	0.116371	761	hypothetical protein
T	CYA_2062	4.82288e-05	0.118343	762	1,4-alpha-glucan branching enz
	CYA_1219	4.82293e-05	0.118343	763	glutathione S-transferase
	CYA_0894	4.82366e-05	0.118343	764	ABC-type bicarbonate transport
	CYA_0685	4.82381e-05	0.118343	765	cystine ABC transporter, cysti
	CYA_2342	4.82389e-05	0.118343	766	hypothetical protein
T	CYA_1739	4.82392e-05	0.120316	767	2-methylcitrate synthase/citra
	CYA_1800	4.82405e-05	0.120316	768	peptidase, M61 (glycyl aminope
	CYA_1742	4.82428e-05	0.120316	769	hypothetical protein
	CYA_2409	4.82428e-05	0.120316	770	hypothetical protein
	CYA_2777	4.82428e-05	0.120316	771	hypothetical protein
	CYA_2248	4.82511e-05	0.120316	772	hypothetical protein
T	CYA_1027	4.82527e-05	0.122288	773	methionine-R-sulfoxide reducta
T	CYA_1518	4.82532e-05	0.12426	774	outer membrane efflux family p
	CYA_0021	4.82538e-05	0.12426	775	dihydroneopterin aldolase
	CYA_0138	4.82568e-05	0.12426	776	truncated conserved hypothetic
T	CYA_1343	4.82568e-05	0.126233	777	glutamyl-tRNA(Gln) amidotransf
T	CYA_2848	4.82574e-05	0.128205	778	segregation and condensation p
	CYA_0225	4.8262e-05	0.128205	779	hypothetical protein
	CYA_0667	4.82641e-05	0.128205	780	nucleotidyl transferase family
	CYA_1609	4.82651e-05	0.128205	781	putative cobalt ABC transporte
	CYA_0892	4.82709e-05	0.128205	782	ABC-type bicarbonate transport
T	CYA_1943	4.82734e-05	0.130178	783	photosystem II oxygen evolving
	CYA_1402	4.82745e-05	0.130178	784	hypothetical protein
	CYA_1536	4.82823e-05	0.130178	785	hypothetical protein
T	CYA_1554	4.82833e-05	0.13215	786	phosphate ABC transporter, per
	CYA_0588	4.82845e-05	0.13215	787	WD40-like beta propeller repea
	CYA_2550	4.82845e-05	0.13215	788	hypothetical protein
	CYA_2090	4.82865e-05	0.13215	789	hypothetical protein
	CYA_2161	4.82865e-05	0.13215	790	response regulator
	CYA_2766	4.82891e-05	0.13215	791	putative lipoprotein
	CYA_0394	4.82907e-05	0.13215	792	hypothetical protein
	CYA_2305	4.82951e-05	0.13215	793	antioxidant, AhpC/TSA family
	CYA_2608	4.82985e-05	0.13215	794	putative iron-regulated protei
	CYA_1067	4.8302e-05	0.13215	795	hypothetical protein
	CYA_1095	4.83057e-05	0.13215	796	hypothetical protein
	CYA_2825	4.83114e-05	0.13215	797	hypothetical protein
	CYA_0684	4.83145e-05	0.13215	798	nucleotidyl transferase family
	CYA_1223	4.83164e-05	0.13215	799	putative Bdr protein
	CYA_2689	4.83207e-05	0.13215	800	hypothetical protein
T	CYA_1508	4.83275e-05	0.134122	801	nitrogen regulatory protein P-
	CYA_2739	4.83323e-05	0.134122	802	response regulator
	CYA_0199	4.83329e-05	0.134122	803	prepilin-type N-terminal cleav
	CYA_1035	4.83365e-05	0.134122	804	hypothetical protein
	CYA_2162	4.83369e-05	0.134122	805	response regulator
T	CYA_0799	4.83457e-05	0.136095	806	DRTGG domain protein
	CYA_2243	4.83475e-05	0.136095	807	putative phosphatidylethanolam
	CYA_1845	4.83484e-05	0.136095	808	molybdate ABC transporter, mol
	CYA_0083	4.83513e-05	0.136095	809	hypothetical protein
	CYA_1582	4.83545e-05	0.136095	810	carbohydrate ABC transporter-2
[truncated: 1,947 more rows]

## Sheet: e
Type	Gene	CGS raw score	CGS score	Rank	Description	Statistics
[truncated: 4,390 more rows]

[truncated: 21 more sheets: f, g, h, i, j, k, l, m, n, o, p, q, r, s, t, u, v, w, x, y …]
